# Supplementary material for: Interferon-mediated NK cell activation increases cytolytic activity against T follicular helper cells and limits antibody response to SARS-CoV-2
Source: Nat Immunol. 2025 Nov 21;26(12):2201–17. doi: 10.1038/s41590-025-02341-1 (PMC12643942; doi:10.1038/s41590-025-02341-1)
Supplement: Supplementary file 4 — Significant differentially expressed genes for each cell type between broad and narrow neutralizers by Seurat’s FindMarkers(). Significantly enriched KEGG pathways for each cell type for genes upregulated in broad or narrow neutralizers. Genes significantly correlated with breadth score for whole PBMCs and NK cells using pseudobulk correlation analysis with DESeq2. Sheet names indicate cell types, methods and breadth groups. [file 41590_2025_2341_MOESM4_ESM.xlsx]

## Sheet: DEG_PBMC_DESeq2
gene	baseMean	log2FoldChange	lfcSE	stat	pvalue	padj
C1orf173	16.3436	-0.987779	0.182123	-5.42369	5.83801e-08	0.00083898
LGALS9C	33.217	-0.312429	0.0603828	-5.17414	2.28969e-07	0.00164525
IFIT5	105.14	-0.317701	0.065878	-4.82256	1.41728e-06	0.00678922
EIF2AK2	514.372	-0.425508	0.100641	-4.228	2.35776e-05	0.0282362
FBXO6	84.7213	-0.286649	0.0654378	-4.38047	1.18422e-05	0.0282362
HES4	14.8874	-0.666864	0.155582	-4.28625	1.81713e-05	0.0282362
IFIT2	260.444	-0.571797	0.134211	-4.26043	2.04035e-05	0.0282362
MX2	578.732	-0.460249	0.108259	-4.25138	2.12454e-05	0.0282362
OAS3	593.994	-0.613014	0.142505	-4.3017	1.6949e-05	0.0282362
OPHN1	7.52751	-0.491588	0.116073	-4.23517	2.28383e-05	0.0282362
RGL1	37.7457	-0.571353	0.13349	-4.28013	1.86788e-05	0.0282362
ZCCHC2	277.239	-0.263283	0.0609978	-4.31627	1.58691e-05	0.0282362
HERC6	162.978	-0.470302	0.113307	-4.15067	3.31501e-05	0.0299335
PTX3	22.1875	-0.420108	0.101244	-4.14946	3.33266e-05	0.0299335
RSAD2	278.518	-0.847321	0.203262	-4.16861	3.06457e-05	0.0299335
SPATS2L	97.8767	-0.398829	0.0958175	-4.16238	3.14945e-05	0.0299335
JUP	45.8446	-0.527759	0.129359	-4.0798	4.50742e-05	0.0359868
CMPK2	114.804	-0.64077	0.158479	-4.04326	5.27136e-05	0.0384704
DDX60L	426.983	-0.28984	0.0721496	-4.0172	5.88928e-05	0.0384704
HAVCR2	83.9324	-0.320335	0.0794732	-4.03073	5.56047e-05	0.0384704
HELZ2	207.668	-0.358282	0.0890998	-4.02113	5.79205e-05	0.0384704
DHX58	76.1962	-0.339936	0.0851064	-3.99424	6.49011e-05	0.0395598
IFIT3	452.975	-0.799132	0.200282	-3.99003	6.6066e-05	0.0395598
EHD4	146.456	-0.211165	0.0535488	-3.94342	8.03289e-05	0.0444003
IFIT1	202.535	-0.897947	0.227363	-3.9494	7.83472e-05	0.0444003

## Sheet: DEG_NK_DESeq2
gene	baseMean	log2FoldChange	lfcSE	stat	pvalue	padj
RTP4	2.72276	-0.512431	0.100372	-5.1053	3.30265e-07	0.0018196
ZCCHC2	19.1252	-0.356716	0.0685335	-5.20499	1.94007e-07	0.0018196
ZNFX1	26.7448	-0.264394	0.0560359	-4.7183	2.37822e-06	0.00873522
EHD4	4.9121	-0.293256	0.0693286	-4.22995	2.33747e-05	0.020214
FBXO6	8.94385	-0.27192	0.0611552	-4.4464	8.73233e-06	0.020214
FUT10	1.78907	-0.431725	0.102138	-4.22687	2.36968e-05	0.020214
IFIT3	25.7387	-0.79884	0.180232	-4.43229	9.32359e-06	0.020214
IFIT5	8.18247	-0.326615	0.0776044	-4.20872	2.56826e-05	0.020214
IKZF3	39.9732	-0.21291	0.0486518	-4.37621	1.20763e-05	0.020214
MED1	30.139	-0.155359	0.0368444	-4.21662	2.47993e-05	0.020214
PHF11	15.3906	-0.181193	0.0422665	-4.28692	1.81166e-05	0.020214
SP100	98.3719	-0.233798	0.0543607	-4.30086	1.70136e-05	0.020214
STAT2	20.2287	-0.302238	0.0712344	-4.24287	2.20683e-05	0.020214
UTS2	2.44818	0.976988	0.225334	4.33574	1.45272e-05	0.020214
IVNS1ABP	47.6263	-0.340654	0.081394	-4.18525	2.84854e-05	0.0202809
SAMD9L	68.4487	-0.282744	0.0676796	-4.17769	2.94486e-05	0.0202809
IFIT1	9.64427	-1.05058	0.253287	-4.14779	3.35694e-05	0.0217589
RPL5	119.344	0.160756	0.0391609	4.10502	4.04272e-05	0.0247482
ARHGEF3	64.1157	-0.159215	0.0397607	-4.00433	6.21927e-05	0.0358905
PPM1K	21.4153	-0.287709	0.0722337	-3.98303	6.80431e-05	0.0358905
SP110	29.318	-0.231729	0.0583594	-3.97072	7.16572e-05	0.0358905
USP18	2.29237	-0.568572	0.142923	-3.97817	6.94475e-05	0.0358905
PARP11	7.14803	-0.23238	0.0592878	-3.91952	8.87267e-05	0.0425078
CMPK2	4.83925	-0.566964	0.145162	-3.90574	9.39389e-05	0.0431297
DHX58	5.83508	-0.338287	0.0874397	-3.86881	0.00010937	0.0482057
SAMD9	78.3071	-0.267691	0.0694658	-3.85357	0.000116409	0.049335
RPL10A	112.179	0.133658	0.0347917	3.84166	0.000122206	0.0498738

## Sheet: DEG_NK
p_val	avg_log2FC	pct.1	pct.2	p_val_adj	Gene
5.00987e-90	1.38442	0.335	0.128	1.73081e-85	IFIT3
2.51746e-139	1.34299	0.722	0.529	8.69731e-135	AC009501.4
1.32436e-91	1.24063	0.297	0.091	4.57538e-87	RSAD2
2.27905e-93	1.23572	0.437	0.226	7.87366e-89	IFI44L
2.92349e-78	1.15643	0.44	0.255	1.01001e-73	MX1
4.20766e-56	1.09714	0.324	0.172	1.45366e-51	OAS3
4.19814e-77	1.06106	0.193	0.033	1.45037e-72	IFIT1
1.34899e-42	0.955257	0.339	0.212	4.66048e-38	ISG15
1.36039e-77	0.915438	0.665	0.586	4.69987e-73	XAF1
3.32264e-50	0.898635	0.295	0.151	1.14791e-45	IFI6
9.93384e-46	0.872156	0.322	0.182	3.43194e-41	IFI44
1.49176e-69	0.863161	0.188	0.034	5.15374e-65	XIST
4.60127e-36	0.780028	0.396	0.28	1.58965e-31	EIF2AK2
3.11778e-34	0.760426	0.471	0.369	1.07713e-29	DIP2A
1.745e-29	0.696124	0.422	0.336	6.02864e-25	OAS2
1.30726e-26	0.656885	0.265	0.164	4.51634e-22	MX2
1.10965e-12	0.651311	0.252	0.193	3.83361e-08	KIR2DL2
2.53775e-30	0.642509	0.219	0.114	8.76741e-26	IRF7
3.61959e-29	0.606604	0.227	0.123	1.2505e-24	OAS1
8.93477e-26	0.582205	0.5	0.43	3.08678e-21	SAMD9
7.65272e-23	0.525203	0.163	0.082	2.64386e-18	OASL
5.6936e-18	0.519932	0.371	0.298	1.96702e-13	PARP9
1.71751e-13	0.51311	0.384	0.328	5.93364e-09	IVNS1ABP
2.22412e-14	0.510851	0.161	0.097	7.68388e-10	IFIT2
5.19483e-17	0.507609	0.186	0.114	1.79471e-12	HERC6
1.18023e-22	0.502594	0.282	0.182	4.07746e-18	MYOM2
7.84083e-18	0.494934	0.483	0.426	2.70885e-13	SAMD9L
1.6408e-13	0.491961	0.357	0.297	5.66865e-09	HSH2D
3.22154e-16	0.491307	0.222	0.148	1.11298e-11	HELZ2
6.49173e-14	0.456807	0.456	0.414	2.24276e-09	TRIM22
3.96301e-19	0.451988	0.585	0.556	1.36914e-14	CX3CR1
3.83258e-15	0.449283	0.15	0.088	1.32408e-10	HERC5
1.06881e-10	0.447925	0.367	0.321	3.69251e-06	ISG20
3.37821e-11	0.437768	0.421	0.381	1.1671e-06	PARP14
9.42617e-11	0.435531	0.259	0.203	3.25655e-06	DDX60
2.76948e-12	0.42527	0.191	0.132	9.56799e-08	PLSCR1
5.08074e-19	0.424268	0.6	0.578	1.75529e-14	SP100
1.39339e-09	0.42224	0.397	0.359	4.81388e-05	DTX3L
1.13659e-08	0.410831	0.279	0.233	0.00039267	ERAP2
6.74101e-22	0.410164	0.114	0.045	2.32888e-17	CMPK2
6.49233e-12	0.408942	0.211	0.15	2.24297e-07	ZCCHC2
6.864e-10	0.397411	0.256	0.201	2.37137e-05	ZNFX1
1.56567e-07	0.391376	0.292	0.252	0.00540907	SP110
6.41577e-07	0.388237	0.379	0.355	0.0221652	PRMT2
1.59069e-21	0.386678	0.678	0.666	5.4955e-17	ADAR
4.12334e-09	0.382578	0.104	0.064	0.000142453	LAG3
2.30943e-08	0.371893	0.157	0.112	0.000797862	IFIH1
1.14955e-06	0.368958	0.21	0.172	0.0397146	CD3E
1.76049e-09	0.360135	0.174	0.123	6.08213e-05	PDZD4
5.7393e-07	0.354288	0.226	0.185	0.0198281	PPM1K
4.98049e-09	0.339624	0.414	0.367	0.000172066	AOAH
2.13106e-07	0.336052	0.267	0.225	0.00736238	LY6E
1.50936e-07	0.333178	0.176	0.132	0.00521455	ZBP1
6.94678e-08	0.330183	0.12	0.081	0.00239997	IFIT5
4.64051e-07	0.310559	0.442	0.416	0.016032	STAT1
8.46661e-08	0.308065	0.44	0.406	0.00292505	S1PR5
1.4702e-30	0.29636	0.944	0.937	5.07924e-26	PRF1
4.89926e-08	0.292042	0.154	0.109	0.0016926	DTHD1
6.38241e-33	0.28729	0.999	0.995	2.205e-28	MALAT1
4.38239e-53	0.286154	0.992	0.988	1.51403e-48	HLA-E
1.30344e-08	0.283652	0.62	0.601	0.000450313	SORL1
1.18887e-10	0.266111	0.653	0.659	4.10732e-06	HLA-F
3.02969e-13	0.264694	0.734	0.715	1.0467e-08	UTRN
1.22234e-07	0.263289	0.655	0.662	0.00422293	SLFN5
1.37471e-61	0.25397	0.999	1	4.74933e-57	HLA-B
3.54567e-18	-0.251741	0.301	0.419	1.22496e-13	SPCS3
1.6852e-20	-0.255053	0.061	0.126	5.82204e-16	EZH2
3.71883e-20	-0.257658	0.161	0.258	1.28478e-15	MLEC
1.11625e-17	-0.259182	0.351	0.468	3.85642e-13	S100A4
1.25872e-15	-0.259183	0.055	0.106	4.34864e-11	DHFR
3.94442e-13	-0.261667	0.206	0.286	1.36272e-08	ITGAX
6.34149e-19	-0.263163	0.475	0.595	2.19086e-14	PFN1
1.32561e-35	-0.268407	0.149	0.287	4.5797e-31	DDX3Y
5.36854e-10	-0.271092	0.161	0.221	1.85472e-05	HSPH1
4.90485e-13	-0.271519	0.138	0.204	1.69453e-08	HSPD1
6.81307e-09	-0.273739	0.696	0.774	0.000235378	HSP90AA1
3.07927e-23	-0.275999	0.074	0.149	1.06383e-18	TXN
1.04544e-16	-0.279592	0.07	0.13	3.61179e-12	TRAC
6.88426e-20	-0.281291	0.234	0.343	2.37837e-15	GDI2
2.55992e-21	-0.282169	0.072	0.142	8.844e-17	LMNB1
5.50325e-18	-0.284577	0.129	0.209	1.90126e-13	DUT
4.28564e-19	-0.284903	0.063	0.125	1.4806e-14	HLA-DRA
9.07786e-24	-0.290344	0.177	0.287	3.13622e-19	SNHG5
4.91348e-19	-0.297616	0.318	0.435	1.69751e-14	LDHA
2.27209e-12	-0.303605	0.272	0.355	7.8496e-08	LGALS1
1.28846e-19	-0.304384	0.078	0.148	4.45137e-15	ATAD2
1.78017e-22	-0.305969	0.236	0.354	6.15012e-18	EEF1B2
2.69037e-22	-0.309908	0.103	0.187	9.2947e-18	WHSC1
4.73979e-28	-0.310145	0.045	0.114	1.6375e-23	TACC3
2.81422e-21	-0.311896	0.266	0.384	9.72257e-17	PRKDC
2.4226e-27	-0.314372	0.14	0.246	8.36962e-23	S100A9
2.88539e-24	-0.31738	0.13	0.228	9.96844e-20	CBX5
5.00331e-14	-0.317682	0.053	0.101	1.72854e-09	VCAN
3.22456e-18	-0.319197	0.141	0.225	1.11402e-13	MCM7
3.56674e-18	-0.321791	0.149	0.235	1.23224e-13	SMC4
1.05436e-18	-0.326105	0.205	0.3	3.64262e-14	H2AFZ
4.31674e-14	-0.328592	0.206	0.288	1.49135e-09	TMPO
1.6723e-26	-0.329948	0.212	0.335	5.77745e-22	ATP5E
5.25844e-18	-0.332225	0.321	0.428	1.81669e-13	HIST1H1E
1.26869e-24	-0.340642	0.408	0.542	4.38307e-20	YBX1
2.10192e-18	-0.347187	0.517	0.627	7.26173e-14	HSP90AB1
1.70983e-24	-0.350163	0.234	0.35	5.90711e-20	LDHB
1.39257e-15	-0.372779	0.115	0.184	4.81106e-11	PCNA
5.71486e-26	-0.37446	0.358	0.491	1.97437e-21	CD74
1.29239e-27	-0.391727	0.43	0.568	4.46494e-23	ENO1
2.8179e-31	-0.392381	0.235	0.37	9.73528e-27	PKM
2.49804e-24	-0.395957	0.359	0.486	8.63022e-20	VIM
5.002e-11	-0.409877	0.206	0.272	1.72809e-06	TUBB
1.80025e-33	-0.414038	0.054	0.137	6.21952e-29	COTL1
6.11703e-32	-0.422824	0.159	0.278	2.11331e-27	IGLC3
1.71738e-33	-0.425185	0.236	0.373	5.9332e-29	GAPDH
5.34457e-17	-0.431541	0.229	0.317	1.84644e-12	HMGB2
1.64107e-33	-0.451866	0.332	0.484	5.66956e-29	SPTBN1
7.65547e-25	-0.483201	0.065	0.138	2.64481e-20	MCM4
1.34241e-30	-0.483435	0.242	0.373	4.63775e-26	HIST1H1D
1.49195e-41	-0.495363	0.103	0.224	5.1544e-37	KLRC1
7.82096e-29	-0.521488	0.115	0.216	2.70199e-24	S100A8
1.0851e-53	-0.535003	0.034	0.128	3.7488e-49	IGHG2
1.84279e-31	-0.539012	0.064	0.148	6.36648e-27	IL7R
9.28359e-54	-0.54258	0.04	0.141	3.2073e-49	IGHG1
1.46159e-23	-0.576511	0.102	0.185	5.0495e-19	STMN1
4.70459e-42	-0.602712	0.03	0.107	1.62534e-37	CENPF
1.0657e-24	-0.700521	0.199	0.307	3.68179e-20	HIST1H4C
3.5092e-49	-1.15836	0.059	0.164	1.21236e-44	MKI67

## Sheet: DEG_B
p_val	avg_log2FC	pct.1	pct.2	p_val_adj	Gene
1.10996e-116	1.32315	0.673	0.508	3.83469e-112	AC009501.4
1.16996e-65	-0.516136	0.56	0.772	4.04196e-61	MS4A1
1.81973e-49	-0.521019	0.298	0.481	6.2868e-45	CD79B
4.06822e-49	-0.563163	0.402	0.581	1.40549e-44	BIRC3
3.09544e-46	-0.563999	0.32	0.5	1.06941e-41	IGLC3
5.33265e-42	-0.521094	0.145	0.285	1.84232e-37	DDX3Y
1.21045e-40	-0.433064	0.392	0.57	4.18187e-36	CD79A
1.95892e-40	-0.378483	0.541	0.714	6.76768e-36	IGHM
2.7349e-39	-0.603619	0.132	0.262	9.44852e-35	TCL1A
8.64762e-37	-0.497789	0.277	0.431	2.98758e-32	FCRL1
2.1005e-35	0.641464	0.137	0.053	7.25682e-31	XIST
2.16651e-34	-0.359676	0.456	0.624	7.48487e-30	BANK1
1.4009e-33	-0.40041	0.319	0.473	4.83983e-29	CD22
6.02965e-32	-0.2661	0.82	0.913	2.08312e-27	CD74
3.27213e-30	-0.398532	0.223	0.355	1.13045e-25	P2RX5
7.43767e-30	-0.378013	0.326	0.471	2.56957e-25	HLA-DMB
1.43558e-27	-0.430454	0.2	0.321	4.95963e-23	IGHG1
2.05061e-27	-0.612105	0.178	0.29	7.08443e-23	IGLC2
2.70076e-27	-0.378009	0.235	0.364	9.3306e-23	CD19
1.90476e-26	-0.275177	0.676	0.803	6.58057e-22	HLA-DRB1
2.77654e-26	-0.330545	0.512	0.651	9.59237e-22	CXCR4
2.63222e-25	-0.32333	0.442	0.585	9.09381e-21	SLC38A1
2.66265e-25	-0.33618	0.475	0.617	9.19892e-21	LTB
5.05841e-25	-0.322425	0.307	0.44	1.74758e-20	FAIM3
4.56913e-24	0.773923	0.21	0.127	1.57854e-19	TYROBP
5.76378e-24	-0.398744	0.135	0.233	1.99127e-19	MGAT5
5.87731e-24	-0.31566	0.355	0.486	2.03049e-19	PAX5
8.48609e-24	-0.313062	0.336	0.466	2.93177e-19	HLA-DQB1
3.81947e-23	-0.302046	0.244	0.365	1.31955e-18	FAM129C
9.35065e-23	-0.381126	0.12	0.209	3.23046e-18	HVCN1
1.15748e-22	-0.373047	0.081	0.162	3.99886e-18	PCDH9
1.3407e-22	0.712231	0.11	0.049	4.63186e-18	CST3
3.47455e-22	-0.336644	0.077	0.155	1.20039e-17	KDM5D
5.74485e-22	-0.32137	0.362	0.489	1.98473e-17	RALGPS2
1.01325e-21	-0.354313	0.252	0.366	3.50059e-17	ZNF318
1.11957e-21	-0.26732	0.475	0.622	3.86787e-17	PTPRCAP
1.16962e-21	-0.325353	0.362	0.489	4.04079e-17	SWAP70
1.72398e-21	-0.353064	0.339	0.457	5.956e-17	PLEKHA2
1.9187e-21	-0.368754	0.101	0.182	6.62871e-17	BTLA
2.04492e-21	-0.314321	0.146	0.243	7.06478e-17	BACH2
2.85754e-21	-0.326102	0.2	0.304	9.87223e-17	FCRLA
3.33647e-21	-0.318282	0.084	0.161	1.15268e-16	CD72
3.47468e-21	-0.32836	0.202	0.307	1.20043e-16	ADAM28
9.40254e-21	0.797378	0.144	0.077	3.24839e-16	FCGR3A
1.23934e-20	-0.309903	0.235	0.346	4.28168e-16	CIITA
1.37967e-20	0.498447	0.107	0.05	4.76649e-16	FCER1G
1.88074e-20	-0.311383	0.123	0.209	6.49758e-16	KIAA0226L
2.62427e-20	0.279812	0.898	0.895	9.06634e-16	PABPC1
5.0687e-20	-0.277771	0.175	0.272	1.75114e-15	STRBP
1.02075e-19	-0.32613	0.247	0.354	3.52649e-15	STX7
1.37648e-19	-0.352647	0.135	0.222	4.75547e-15	CCR7
1.47787e-19	-0.278455	0.159	0.252	5.10574e-15	TRAF5
2.53279e-19	-0.280724	0.302	0.42	8.75029e-15	SEL1L3
4.11688e-19	-0.255557	0.267	0.381	1.4223e-14	IGHD
5.28574e-19	-0.29722	0.188	0.283	1.82612e-14	TSPAN3
9.62047e-19	-0.522114	0.066	0.13	3.32368e-14	IGHG4
1.46038e-18	-0.333311	0.25	0.35	5.04532e-14	TCF4
4.00278e-18	0.640312	0.304	0.227	1.38288e-13	SAMHD1
5.02658e-18	-0.297838	0.128	0.209	1.73658e-13	RAB30
6.08539e-18	0.545568	0.13	0.07	2.10238e-13	AMICA1
7.71005e-18	-0.324449	0.087	0.157	2.66367e-13	EAF2
8.02998e-18	-0.259647	0.253	0.358	2.7742e-13	RBM6
8.55769e-18	-0.321215	0.105	0.18	2.95651e-13	ZNF107
1.26981e-17	-0.312039	0.164	0.25	4.38695e-13	TPD52
1.40047e-17	-0.310692	0.19	0.281	4.83834e-13	ADRBK2
1.68215e-17	-0.343703	0.108	0.18	5.81148e-13	TLR10
2.39203e-17	-0.272304	0.227	0.327	8.26399e-13	HLA-DOA
2.51441e-17	-0.283969	0.163	0.25	8.6868e-13	BLK
2.89499e-17	-0.31311	0.069	0.132	1.00016e-12	USP9Y
4.50433e-17	-0.266788	0.199	0.289	1.55616e-12	FCHSD2
5.45802e-17	-0.340212	0.2	0.291	1.88564e-12	FCRL5
7.28762e-17	-0.325182	0.074	0.138	2.51773e-12	MACROD2
8.15194e-17	0.626726	0.114	0.061	2.81633e-12	AIF1
8.48919e-17	-0.303051	0.107	0.179	2.93284e-12	QRSL1
9.40896e-17	-0.33125	0.067	0.127	3.25061e-12	TSPAN13
1.26854e-16	-0.335554	0.228	0.32	4.38255e-12	DNAJC10
1.58464e-16	-0.295746	0.317	0.42	5.47463e-12	SEC62
3.21134e-16	-0.304824	0.107	0.177	1.10945e-11	CDCA7L
3.37101e-16	-0.288462	0.297	0.398	1.16462e-11	GGA2
6.06471e-16	0.537391	0.125	0.071	2.09523e-11	IFIT3
6.17181e-16	-0.264635	0.277	0.379	2.13224e-11	WDFY4
9.03115e-16	-0.253484	0.095	0.161	3.12008e-11	HLA-DOB
1.27182e-15	-0.255663	0.192	0.28	4.39389e-11	STK17A
2.66466e-15	-0.260643	0.131	0.205	9.20586e-11	RBM23
3.18497e-15	-0.334865	0.475	0.571	1.10034e-10	JUN
6.5914e-15	-0.276519	0.098	0.163	2.2772e-10	FCGR2B
8.37073e-15	0.526712	0.221	0.156	2.89192e-10	ANXA1
9.99513e-15	-0.361735	0.244	0.332	3.45312e-10	IL4R
1.25069e-14	-0.293996	0.344	0.444	4.32089e-10	CD69
1.39864e-14	-0.285848	0.31	0.407	4.83202e-10	NBPF10
1.57827e-14	-0.284375	0.146	0.22	5.4526e-10	RB1
1.60139e-14	-0.260274	0.223	0.311	5.53249e-10	ORAI2
2.11405e-14	-0.259447	0.141	0.214	7.30363e-10	SNX22
2.92676e-14	0.84468	0.145	0.091	1.01114e-09	PRF1
3.75703e-14	-0.301367	0.146	0.217	1.29798e-09	PLEKHF2
7.05726e-14	0.602278	0.296	0.234	2.43814e-09	TKT
7.06583e-14	0.386177	0.705	0.709	2.4411e-09	LCP1
1.19807e-13	-0.28414	0.107	0.171	4.1391e-09	TAPT1
1.54505e-13	0.604704	0.16	0.105	5.33785e-09	NCF2
1.6121e-13	-0.286395	0.106	0.167	5.56949e-09	CLIC4
1.95829e-13	0.433101	0.105	0.058	6.76551e-09	AOAH
2.16105e-13	-0.276972	0.056	0.105	7.46601e-09	EPB41L2
2.25226e-13	-0.252975	0.176	0.253	7.78111e-09	SPIB
2.86693e-13	-0.252442	0.085	0.142	9.90467e-09	STAP1
9.33518e-13	0.523856	0.168	0.114	3.22512e-08	SPN
1.77159e-12	-0.256473	0.087	0.142	6.12048e-08	ZHX2
2.1718e-12	-0.256429	0.199	0.275	7.50312e-08	ITPR1
3.74525e-12	-0.253674	0.211	0.287	1.29391e-07	KIAA1033
4.6286e-12	0.487521	0.237	0.178	1.59909e-07	MYO1F
8.87181e-12	-0.27663	0.136	0.199	3.06503e-07	GAPT
1.093e-11	-0.250806	0.062	0.108	3.77611e-07	SLC9A7
1.44206e-11	0.453912	0.245	0.186	4.98202e-07	FYB
1.60898e-11	0.884133	0.147	0.099	5.55869e-07	FCN1
1.76694e-11	-0.260449	0.068	0.116	6.10442e-07	BTN2A2
2.87557e-11	0.51349	0.453	0.417	9.93453e-07	ITGB2
5.16475e-11	0.468121	0.249	0.193	1.78432e-06	EFHD2
5.54132e-11	-0.2784	0.27	0.349	1.91442e-06	TTN
9.35726e-11	0.676498	0.155	0.108	3.23274e-06	FGL2
2.47395e-10	0.452422	0.122	0.079	8.547e-06	ISG15
3.28225e-10	0.451106	0.105	0.065	1.13395e-05	LST1
3.55662e-10	0.484822	0.31	0.255	1.22874e-05	ARL4C
6.7441e-10	0.779701	0.555	0.537	2.32995e-05	PSAP
1.01386e-09	0.305311	0.66	0.654	3.50269e-05	ACTB
1.28722e-09	0.439813	0.162	0.117	4.44708e-05	RAB31
1.30989e-09	0.449214	0.126	0.085	4.52539e-05	FCGRT
1.72306e-09	0.355579	0.121	0.08	5.95284e-05	GLIPR2
3.03244e-09	0.940686	0.152	0.109	0.000104765	GNLY
5.23946e-09	0.398298	0.307	0.259	0.000181013	SRGN
6.61528e-09	0.339878	0.133	0.092	0.000228545	ID2
9.61566e-09	0.409743	0.143	0.101	0.000332202	ATP2B4
1.62785e-08	0.434715	0.153	0.112	0.00056239	C10orf54
1.75581e-08	0.322312	0.547	0.533	0.000606598	ACTG1
2.05445e-08	0.43526	0.245	0.199	0.00070977	CRIP1
2.46565e-08	0.509617	0.161	0.12	0.000851833	MNDA
2.83143e-08	0.638384	0.174	0.131	0.000978203	CCL5
5.24016e-08	0.428997	0.137	0.1	0.00181037	AP1S2
7.46829e-08	0.288197	0.091	0.134	0.00258015	IGHA1
1.2443e-07	0.255156	0.62	0.61	0.00429882	RNF213
1.29349e-07	0.262061	0.132	0.093	0.00446876	FAM129A
1.84899e-07	0.426103	0.295	0.257	0.0063879	BIN2
2.10514e-07	0.455956	0.279	0.24	0.00727283	TNFRSF1B
3.36315e-07	0.466496	0.143	0.107	0.011619	CD247
5.60438e-07	0.301891	0.113	0.079	0.019362	RNF130
6.50834e-07	0.378487	0.121	0.088	0.022485	RARRES3

## Sheet: DEG_CD14Mono
p_val	avg_log2FC	pct.1	pct.2	p_val_adj	Gene
0	1.19018	0.692	0.548	0	AC009501.4
0	-0.897505	0.308	0.609	0	CLU
0	-0.80096	0.121	0.372	0	IGLC3
3.4855e-301	-0.624819	0.95	0.978	1.20417e-296	S100A8
1.21769e-298	-0.512857	0.981	0.992	4.20687e-294	S100A9
6.87295e-253	0.668339	0.855	0.79	2.37447e-248	CD74
2.31861e-245	-0.888653	0.556	0.727	8.01033e-241	S100A12
7.19439e-233	-0.618252	0.304	0.529	2.48552e-228	ANPEP
1.09573e-216	0.826955	0.73	0.612	3.78554e-212	HLA-DRA
4.16405e-174	0.861463	0.496	0.337	1.43859e-169	HLA-DPA1
4.58521e-173	-0.66724	0.319	0.506	1.5841e-168	CYP1B1
9.26244e-156	-0.473981	0.616	0.77	3.19999e-151	CTSD
6.98577e-155	0.889885	0.452	0.308	2.41345e-150	HLA-DPB1
3.48109e-146	-0.456452	0.043	0.148	1.20265e-141	IGHG2
6.63658e-137	-0.342867	0.298	0.486	2.29281e-132	LITAF
4.78436e-134	-0.410095	0.204	0.366	1.6529e-129	CRISPLD2
1.99058e-125	0.708977	0.476	0.346	6.87705e-121	HLA-DRB5
1.02556e-115	-0.377699	0.057	0.156	3.54311e-111	IGHG1
8.36648e-114	0.685004	0.362	0.235	2.89045e-109	MARCKS
6.89765e-113	0.688678	0.576	0.479	2.383e-108	FOSB
1.55047e-112	0.536614	0.719	0.64	5.35656e-108	HLA-DRB1
3.91497e-109	0.917989	0.255	0.148	1.35255e-104	RSAD2
3.93368e-109	-0.402248	0.231	0.378	1.35901e-104	F5
8.11554e-107	-0.41135	0.254	0.399	2.80376e-102	CR1
1.58315e-105	-0.370294	0.681	0.792	5.46947e-101	PLBD1
4.99335e-105	-0.393528	0.537	0.686	1.7251e-100	LGALS1
1.17961e-102	0.667929	0.237	0.126	4.07533e-98	CD83
1.99204e-101	-0.337574	0.027	0.1	6.88209e-97	IGHG4
2.23676e-101	0.69296	0.424	0.311	7.72755e-97	IL8
8.17653e-97	-0.424113	0.296	0.439	2.82483e-92	C19orf59
1.1143e-96	-0.449992	0.106	0.213	3.84967e-92	HP
4.81643e-93	0.625411	0.156	0.07	1.66398e-88	HLA-DQA1
6.61495e-92	-0.252371	0.958	0.978	2.28533e-87	VCAN
5.73316e-91	-0.351519	0.485	0.624	1.98069e-86	LTA4H
9.01109e-90	-0.483013	0.321	0.466	3.11315e-85	RNASE2
1.90158e-89	0.493081	0.62	0.564	6.56958e-85	ZFP36
6.37153e-89	0.482769	0.628	0.571	2.20124e-84	PPP1R15A
7.45132e-88	-0.250331	0.257	0.403	2.57428e-83	AQP9
7.77738e-88	-0.300453	0.726	0.819	2.68693e-83	PKM
8.6477e-87	-0.273956	0.18	0.303	2.98761e-82	HIATL1
5.05628e-86	-0.367873	0.347	0.486	1.74684e-81	MAPK14
5.84294e-85	-0.310246	0.459	0.615	2.01862e-80	PLAC8
1.71731e-82	0.77427	0.234	0.143	5.93295e-78	IFIT1
1.17167e-80	-0.316615	0.272	0.402	4.04788e-76	TMPO
1.6847e-80	0.517779	0.578	0.524	5.82031e-76	KLF4
1.09768e-79	-0.306602	0.362	0.506	3.79225e-75	DYSF
9.64967e-79	-0.305329	0.148	0.255	3.33377e-74	CD82
3.0157e-78	0.648002	0.191	0.104	1.04186e-73	ATF3
3.82976e-78	-0.266369	0.748	0.827	1.3231e-73	S100A4
6.54408e-76	0.970196	0.368	0.302	2.26085e-71	ISG15
3.02237e-73	-0.303355	0.048	0.117	1.04417e-68	IGHA1
3.31456e-73	-0.278634	0.565	0.682	1.14512e-68	MEGF9
3.67583e-73	0.312123	0.844	0.828	1.26993e-68	H3F3B
2.25057e-70	0.333269	0.814	0.805	7.77527e-66	KLF6
2.23037e-67	-0.333914	0.112	0.199	7.70549e-63	TMEM176A
4.10477e-67	-0.301082	0.335	0.457	1.41812e-62	GCA
1.26994e-62	0.509275	0.195	0.12	4.3874e-58	ERAP2
2.92383e-62	0.284128	0.918	0.92	1.01013e-57	FOS
4.58795e-62	-0.343701	0.193	0.296	1.58505e-57	SYNE1
2.75451e-60	-0.459527	0.22	0.316	9.51628e-56	TMEM176B
1.19037e-59	0.604985	0.3	0.217	4.1125e-55	NR4A2
7.90606e-59	-0.258383	0.214	0.32	2.73138e-54	NFE2
3.36514e-58	-0.264226	0.514	0.629	1.16259e-53	PGD
1.17717e-57	0.832069	0.34	0.273	4.06688e-53	IFIT3
6.36483e-57	0.359576	0.745	0.74	2.19892e-52	TYMP
6.17825e-56	0.488379	0.311	0.231	2.13446e-51	TAGAP
1.01035e-53	0.294126	0.782	0.783	3.49055e-49	EIF1
3.069e-52	0.469918	0.799	0.801	1.06028e-47	SAT1
8.35931e-52	0.761958	0.245	0.173	2.88798e-47	IFIT2
1.72931e-48	0.520577	0.35	0.275	5.97443e-44	CDKN1A
5.28953e-47	0.676433	0.432	0.404	1.82743e-42	OAS3
5.64952e-46	0.552336	0.242	0.173	1.9518e-41	HLA-DQB1
1.37017e-44	0.419825	0.697	0.684	4.73366e-40	RGS2
5.76788e-44	-0.250941	0.52	0.635	1.99269e-39	NEAT1
6.78705e-44	0.481438	0.146	0.087	2.34479e-39	IL1B
6.21248e-41	0.745655	0.473	0.489	2.14629e-36	MX1
1.15479e-38	0.449798	0.408	0.362	3.98957e-34	LAP3
1.18252e-38	0.368822	0.236	0.173	4.08536e-34	CSRNP1
1.23746e-36	0.434289	0.18	0.123	4.27517e-32	RASGEF1B
2.77151e-36	0.394941	0.156	0.101	9.575e-32	DUSP2
5.45978e-36	0.260434	0.664	0.644	1.88624e-31	PTMA
4.91309e-34	0.316145	0.11	0.064	1.69738e-29	HCAR2
1.72083e-33	0.412481	0.301	0.244	5.94513e-29	OTUD1
2.94468e-33	0.367633	0.332	0.272	1.01733e-28	CD4
3.73492e-33	0.431985	0.404	0.357	1.29034e-28	SCO2
9.01731e-33	0.414175	0.37	0.321	3.1153e-28	JUND
4.70967e-32	0.394074	0.449	0.407	1.6271e-27	SGK1
3.19592e-31	0.327156	0.586	0.577	1.10413e-26	JUNB
3.82557e-31	0.26381	0.77	0.787	1.32166e-26	EEF2
4.63971e-30	0.342507	0.538	0.518	1.60293e-25	TUBA1A
1.52168e-29	0.59037	0.187	0.135	5.25711e-25	G0S2
1.06165e-28	0.33491	0.13	0.085	3.6678e-24	IFITM1
2.4227e-27	0.458637	0.359	0.319	8.36993e-23	BTG2
7.4424e-27	0.366398	0.51	0.487	2.5712e-22	PARP14
1.42592e-26	0.26718	0.117	0.074	4.92625e-22	EGR2
2.55854e-26	0.444239	0.358	0.309	8.83923e-22	APOBEC3A
1.04616e-25	0.271676	0.691	0.702	3.61427e-21	CST3
1.70042e-25	0.325231	0.45	0.409	5.87461e-21	TGFBI
5.76978e-24	0.405131	0.152	0.11	1.99334e-19	SERPING1
3.45719e-23	0.374615	0.351	0.311	1.19439e-18	UBE2L6
9.07371e-23	0.454187	0.446	0.442	3.13479e-18	MX2
3.45974e-22	0.270654	0.11	0.073	1.19527e-17	EMP1
4.39794e-22	0.253122	0.565	0.546	1.5194e-17	STAT1
4.47884e-22	0.343088	0.275	0.229	1.54735e-17	HLA-DMA
7.91221e-22	0.394188	0.451	0.431	2.73351e-17	AP1S2
8.52829e-22	0.357698	0.276	0.233	2.94635e-17	LINC00936
4.37857e-21	0.323242	0.458	0.442	1.51271e-16	RBM3
2.64375e-20	0.364376	0.159	0.12	9.13363e-16	HERC5
5.2075e-20	0.339948	0.293	0.251	1.79909e-15	HLA-DMB
1.66464e-19	0.322375	0.418	0.385	5.75099e-15	IRF1
2.19055e-19	0.339825	0.427	0.403	7.56792e-15	TRIB1
6.97896e-19	0.325448	0.123	0.089	2.41109e-14	ISG20
1.81891e-18	0.254082	0.496	0.465	6.28398e-14	CPVL
1.14691e-17	0.28077	0.533	0.531	3.96236e-13	ATF4
1.6397e-17	0.318079	0.463	0.447	5.66483e-13	JMJD1C
1.58783e-16	0.313987	0.208	0.171	5.48564e-12	H1F0
6.71907e-16	0.254436	0.463	0.443	2.32131e-11	WARS
1.88679e-15	0.327175	0.284	0.251	6.51848e-11	BHLHE40
2.61917e-15	0.454094	0.441	0.457	9.04872e-11	OAS2
4.08461e-15	0.255568	0.108	0.077	1.41115e-10	OTOF
1.60399e-14	0.437119	0.222	0.187	5.54147e-10	FCGR3A
8.62959e-14	0.310164	0.179	0.149	2.98135e-09	CMPK2
3.61929e-13	0.318213	0.412	0.396	1.25039e-08	GADD45B
4.29428e-13	0.323652	0.17	0.139	1.48359e-08	FFAR2
5.82944e-13	0.280908	0.52	0.531	2.01396e-08	FCGRT
8.81099e-13	0.254788	0.44	0.427	3.04402e-08	EIF3C
1.05388e-12	0.2868	0.143	0.115	3.64095e-08	NT5C3A
6.28675e-11	0.28477	0.527	0.54	2.17195e-06	TMEM123
7.16586e-11	0.306216	0.232	0.206	2.47566e-06	TREM1
8.09787e-10	0.277936	0.265	0.243	2.79765e-05	CUL1
9.61596e-10	0.461168	0.376	0.389	3.32212e-05	IFI44L
2.2025e-09	-0.301681	0.206	0.239	7.60921e-05	THBS1
3.69267e-09	0.322123	0.328	0.315	0.000127574	EIF2AK2
8.30177e-09	0.289712	0.437	0.439	0.00028681	PNRC1
1.97713e-08	0.288899	0.181	0.159	0.00068306	OASL
2.12043e-08	0.259337	0.212	0.189	0.000732565	EPB41L3
2.66262e-08	0.266678	0.213	0.192	0.000919883	PEA15
5.45536e-08	0.35878	0.142	0.119	0.00188472	FCGR3B
7.92711e-08	0.290746	0.267	0.251	0.00273866	IL13RA1
1.929e-07	0.344414	0.29	0.281	0.00666432	IRF7
2.74266e-07	0.255568	0.317	0.302	0.00947533	AHR
5.01367e-07	0.267918	0.193	0.175	0.0173212	HELZ2
6.146e-07	0.330821	0.239	0.225	0.0212332	LGALS2
6.33161e-07	0.273648	0.239	0.222	0.0218745	IER5
9.65925e-07	0.258043	0.343	0.336	0.0333708	NFIL3

## Sheet: DEG_CD16Mono
p_val	avg_log2FC	pct.1	pct.2	p_val_adj	Gene
3.3472e-26	-0.818766	0.127	0.391	1.15639e-21	IFI27
2.59038e-25	-0.535566	0.985	0.99	8.94924e-21	MALAT1
3.79834e-24	-1.17857	0.067	0.257	1.31225e-19	IGLC3
1.6994e-18	0.445989	0.959	0.892	5.87108e-14	PABPC1
2.59101e-18	0.582945	0.808	0.674	8.95142e-14	NAP1L1
2.58252e-17	0.461246	0.942	0.868	8.92208e-13	FCGR3A
3.08159e-17	0.820726	0.541	0.318	1.06463e-12	CDKN1C
8.12205e-17	0.517016	0.848	0.727	2.80601e-12	LST1
5.81044e-16	-0.75338	0.156	0.35	2.00739e-11	C1QB
6.98137e-16	0.362265	0.952	0.919	2.41192e-11	EEF1A1
8.068e-16	0.929075	0.241	0.065	2.78733e-11	AC104809.4
5.32063e-15	0.420511	0.893	0.788	1.83817e-10	AIF1
2.04671e-14	1.001	0.631	0.501	7.07096e-10	AC009501.4
1.18783e-13	-0.397173	0.932	0.943	4.10372e-09	HLA-C
1.31808e-13	0.798305	0.287	0.124	4.55369e-09	ERAP2
1.41133e-12	-0.651834	0.288	0.468	4.87587e-08	FPR1
2.70247e-12	-0.610332	0.368	0.523	9.33649e-08	CD63
5.29583e-12	0.714381	0.399	0.23	1.8296e-07	CRIP1
6.79371e-12	0.345441	0.851	0.747	2.34709e-07	PTP4A2
1.87344e-11	0.61692	0.62	0.466	6.47236e-07	CFD
2.51754e-11	0.639413	0.427	0.257	8.69758e-07	HLA-DQA1
2.93482e-11	-0.64049	0.029	0.116	1.01392e-06	IGHG2
3.3039e-11	-0.732018	0.393	0.548	1.14143e-06	S100A8
8.99297e-11	-0.610008	0.234	0.389	3.10689e-06	LILRA3
9.28294e-11	0.366056	0.837	0.739	3.20707e-06	HLA-DPA1
9.92835e-11	0.385725	0.838	0.772	3.43005e-06	EEF2
1.06449e-10	-0.336293	0.927	0.935	3.67761e-06	HLA-A
1.08172e-10	0.509776	0.23	0.09	3.73712e-06	HLA-DQA2
1.30263e-10	0.530281	0.731	0.587	4.50034e-06	HLA-DPB1
2.00628e-10	0.304861	0.909	0.841	6.93129e-06	TYROBP
3.6741e-10	0.361277	0.905	0.798	1.26933e-05	TNFRSF1B
1.06088e-09	-0.65802	0.638	0.729	3.66513e-05	S100A9
1.35715e-09	0.512354	0.666	0.536	4.68869e-05	TUBA1A
1.8017e-09	0.338096	0.807	0.692	6.22453e-05	NACA
1.9549e-09	0.315347	0.896	0.823	6.75378e-05	COTL1
2.98171e-09	0.452219	0.565	0.413	0.000103012	RBM3
5.28536e-09	0.555167	0.449	0.31	0.000182599	ICAM3
8.89028e-09	-0.605201	0.239	0.381	0.000307142	C1QA
1.00365e-08	0.604803	0.179	0.071	0.000346741	CTD-2006K23.1
1.1337e-08	0.598496	0.412	0.269	0.00039167	INSIG1
1.22989e-08	-0.425985	0.048	0.132	0.000424902	CLU
1.33676e-08	0.500499	0.481	0.338	0.000461824	CLEC12A
1.65652e-08	0.388358	0.775	0.666	0.000572293	CST3
1.80324e-08	-0.62217	0.244	0.379	0.000622984	TNFAIP3
2.21859e-08	-0.360595	0.199	0.338	0.00076648	LITAF
2.2934e-08	0.296405	0.828	0.735	0.000792323	EIF1
3.00108e-08	0.271945	0.917	0.904	0.00103681	TPT1
5.32898e-08	-0.533441	0.043	0.12	0.00184106	IGHG1
5.98127e-08	0.274552	0.871	0.77	0.00206641	LYN
7.81828e-08	0.310389	0.862	0.747	0.00270106	HLA-DRA
7.93153e-08	-0.448817	0.213	0.344	0.00274019	C3AR1
1.4611e-07	0.442696	0.495	0.358	0.00504782	LSP1
1.46603e-07	0.348334	0.85	0.743	0.00506485	FGL2
2.74851e-07	-0.611114	0.216	0.336	0.00949554	CXCR4
4.62905e-07	-0.570034	0.993	0.994	0.0159924	RNA28S5
4.75373e-07	-0.425629	0.069	0.153	0.0164232	PTPRCAP
4.812e-07	-0.287249	0.193	0.318	0.0166245	IFI6
5.78521e-07	-0.341241	0.104	0.204	0.0199867	C1QC
7.05773e-07	-0.466822	0.181	0.295	0.0243831	CD14
7.8086e-07	0.377817	0.582	0.483	0.0269771	CFP
8.00722e-07	-0.542593	0.073	0.157	0.0276634	IL7R
1.21354e-06	0.329804	0.725	0.599	0.0419255	LYST
1.32497e-06	0.408914	0.629	0.536	0.0457752	SPN

## Sheet: DEG_CD4T
p_val	avg_log2FC	pct.1	pct.2	p_val_adj	Gene
0	1.63881	0.471	0.173	0	IFI44L
0	1.67617	0.326	0.06	0	IFIT3
1.90869e-251	1.45589	0.703	0.489	6.59415e-247	AC009501.4
1.46549e-247	1.13752	0.171	0.012	5.06297e-243	XIST
2.24531e-243	1.26269	0.614	0.421	7.75711e-239	XAF1
2.62476e-236	1.32013	0.448	0.212	9.06803e-232	MX1
3.79538e-197	1.11007	0.219	0.049	1.31123e-192	RSAD2
1.66743e-174	0.857022	0.164	0.026	5.76063e-170	IFIT1
1.12809e-157	1.08693	0.313	0.131	3.89734e-153	OAS3
5.71858e-142	1.05936	0.292	0.124	1.97566e-137	ISG15
5.0068e-136	0.88737	0.209	0.066	1.72975e-131	IFI6
1.63047e-134	0.837312	0.202	0.062	5.63296e-130	OAS1
1.91505e-124	0.896365	0.289	0.13	6.61613e-120	IFI44
5.29951e-111	-0.603599	0.158	0.344	1.83088e-106	DDX3Y
1.36886e-108	-0.293697	0.946	0.973	4.72914e-104	EEF1A1
1.78375e-105	0.837023	0.36	0.204	6.16251e-101	EIF2AK2
2.11823e-99	0.82913	0.37	0.22	7.31807e-95	OAS2
2.1378e-94	0.809882	0.276	0.138	7.38568e-90	DDX60
1.49517e-88	0.743566	0.234	0.107	5.16552e-84	HERC6
1.40998e-79	0.723587	0.479	0.353	4.87119e-75	STAT1
5.66879e-78	0.63343	0.19	0.081	1.95845e-73	IRF7
1.27464e-75	0.737311	0.363	0.233	4.40363e-71	SAMD9L
2.77074e-66	0.702414	0.323	0.206	9.57236e-62	MX2
2.69497e-56	0.559019	0.183	0.091	9.3106e-52	HELZ2
1.19351e-55	-0.431868	0.095	0.2	4.12335e-51	KDM5D
1.44644e-51	0.614099	0.324	0.22	4.99715e-47	PARP14
1.1136e-47	-0.367248	0.399	0.53	3.84728e-43	EEF1B2
1.07163e-46	0.557244	0.315	0.215	3.70227e-42	PARP9
4.64214e-46	-0.432617	0.092	0.184	1.60377e-41	USP9Y
6.62245e-46	0.398741	0.19	0.306	2.28792e-41	IGLC3
6.05469e-41	0.403939	0.108	0.047	2.09177e-36	PLSCR1
7.47561e-41	0.430377	0.634	0.596	2.58267e-36	ADAR
1.37315e-40	-0.348691	0.269	0.388	4.74397e-36	SNHG5
1.41354e-39	-0.302524	0.47	0.595	4.88349e-35	RBL2
2.4322e-39	0.62532	0.299	0.214	8.40278e-35	ERAP2
7.82387e-39	-0.351025	0.277	0.394	2.70299e-34	BIRC3
1.23411e-37	-0.276246	0.535	0.655	4.26361e-33	LDHB
1.69444e-36	-0.313155	0.664	0.76	5.85396e-32	AHNAK
2.18397e-35	-0.309947	0.29	0.399	7.54518e-31	TOMM7
6.59389e-35	0.427387	0.151	0.083	2.27806e-30	HERC5
7.00764e-35	0.494632	0.337	0.249	2.421e-30	SAMD9
4.92128e-32	-0.290246	0.353	0.464	1.7002e-27	GOLGA8B
2.0762e-31	0.439333	0.416	0.339	7.17284e-27	IFI16
1.63844e-30	0.397288	0.108	0.054	5.66048e-26	HSH2D
5.15937e-30	0.327035	0.075	0.143	1.78246e-25	IGHG1
2.50683e-28	0.404332	0.161	0.098	8.66059e-24	IFIH1
3.23751e-28	-0.27726	0.282	0.383	1.1185e-23	MAL
8.0512e-28	-0.317052	0.375	0.47	2.78153e-23	BCL2
2.49781e-27	-0.268336	0.394	0.5	8.62944e-23	CD52
8.72478e-27	0.418355	0.213	0.144	3.01424e-22	EPSTI1
9.33201e-27	0.415487	0.526	0.484	3.22402e-22	SP100
1.29386e-26	0.451999	0.239	0.17	4.47003e-22	DDX60L
5.51236e-26	-0.339647	0.159	0.235	1.90441e-21	LINC00861
8.55297e-26	0.445775	0.22	0.152	2.95488e-21	ZCCHC2
6.74548e-25	-0.285348	0.311	0.404	2.33043e-20	GPRIN3
1.7218e-24	-0.254121	0.313	0.41	5.94846e-20	IL32
5.32769e-24	0.416218	0.219	0.153	1.84061e-19	TNFSF10
7.93471e-23	1.09456	0.109	0.063	2.74128e-18	HLA-DRA
3.41064e-22	0.4092	0.116	0.068	1.17831e-17	TYMP
1.657e-21	0.403092	0.411	0.358	5.72461e-17	TRIM22
5.80302e-21	0.346551	0.163	0.109	2.00483e-16	LY6E
9.21089e-20	-0.286202	0.247	0.322	3.18218e-15	TRAT1
1.23411e-19	0.372541	0.153	0.102	4.26362e-15	PARP12
6.86214e-19	0.664484	0.16	0.111	2.37073e-14	HLA-DPB1
1.01539e-18	0.664594	0.117	0.074	3.50796e-14	TYROBP
1.09816e-16	0.790401	0.129	0.088	3.79391e-12	HLA-DRB1
1.32407e-16	0.593699	0.124	0.083	4.57439e-12	HLA-DPA1
1.6454e-16	0.270531	0.117	0.075	5.68454e-12	IFIT5
3.31013e-16	0.549514	0.135	0.092	1.14359e-11	PLEK
3.76489e-14	0.499885	0.115	0.078	1.3007e-09	GRN
3.64967e-13	0.280736	0.173	0.129	1.26089e-08	UBE2L6
4.30838e-12	0.323702	0.249	0.205	1.48846e-07	IFITM3
5.45463e-12	0.408818	0.162	0.124	1.88446e-07	EFHD2
8.49427e-12	0.327761	0.3	0.258	2.9346e-07	TRANK1
1.14854e-11	0.252172	0.12	0.084	3.96796e-07	FAM118A
1.93967e-11	0.703504	0.202	0.267	6.70116e-07	S100A9
2.94057e-11	0.323954	0.257	0.215	1.01591e-06	XBP1
5.69754e-11	0.560722	0.117	0.085	1.96839e-06	RGS2
8.07406e-11	0.258259	0.59	0.583	2.78943e-06	SMCHD1
8.39215e-11	0.333259	0.301	0.263	2.89932e-06	DTX3L
7.91888e-10	0.278814	0.199	0.162	2.73581e-05	STAT2
1.47649e-09	0.276632	0.114	0.084	5.10097e-05	MLKL
2.36024e-09	0.258867	0.218	0.18	8.15417e-05	GBP1
2.65408e-09	0.250425	0.127	0.095	9.16932e-05	C19orf66
3.38421e-09	0.415627	0.257	0.222	0.000116918	SAT1
1.04593e-08	0.255065	0.107	0.079	0.000361349	PNPT1
6.97294e-08	0.250587	0.161	0.13	0.00240901	CMTR1
1.24406e-07	0.556414	0.113	0.088	0.00429799	PRF1
3.83151e-07	0.256986	0.123	0.097	0.0132371	RAB11FIP1
5.81894e-07	0.262202	0.314	0.287	0.0201033	RNASET2
7.32577e-07	0.260879	0.261	0.231	0.0253091	ZNFX1

## Sheet: DEG_CD8T
p_val	avg_log2FC	pct.1	pct.2	p_val_adj	Gene
0	1.63881	0.471	0.173	0	IFI44L
0	1.67617	0.326	0.06	0	IFIT3
1.90869e-251	1.45589	0.703	0.489	6.59415e-247	AC009501.4
1.46549e-247	1.13752	0.171	0.012	5.06297e-243	XIST
2.24531e-243	1.26269	0.614	0.421	7.75711e-239	XAF1
2.62476e-236	1.32013	0.448	0.212	9.06803e-232	MX1
3.79538e-197	1.11007	0.219	0.049	1.31123e-192	RSAD2
1.66743e-174	0.857022	0.164	0.026	5.76063e-170	IFIT1
1.12809e-157	1.08693	0.313	0.131	3.89734e-153	OAS3
5.71858e-142	1.05936	0.292	0.124	1.97566e-137	ISG15
5.0068e-136	0.88737	0.209	0.066	1.72975e-131	IFI6
1.63047e-134	0.837312	0.202	0.062	5.63296e-130	OAS1
1.91505e-124	0.896365	0.289	0.13	6.61613e-120	IFI44
5.29951e-111	-0.603599	0.158	0.344	1.83088e-106	DDX3Y
1.36886e-108	-0.293697	0.946	0.973	4.72914e-104	EEF1A1
1.78375e-105	0.837023	0.36	0.204	6.16251e-101	EIF2AK2
2.11823e-99	0.82913	0.37	0.22	7.31807e-95	OAS2
2.1378e-94	0.809882	0.276	0.138	7.38568e-90	DDX60
1.49517e-88	0.743566	0.234	0.107	5.16552e-84	HERC6
1.40998e-79	0.723587	0.479	0.353	4.87119e-75	STAT1
5.66879e-78	0.63343	0.19	0.081	1.95845e-73	IRF7
1.27464e-75	0.737311	0.363	0.233	4.40363e-71	SAMD9L
2.77074e-66	0.702414	0.323	0.206	9.57236e-62	MX2
2.69497e-56	0.559019	0.183	0.091	9.3106e-52	HELZ2
1.19351e-55	-0.431868	0.095	0.2	4.12335e-51	KDM5D
1.44644e-51	0.614099	0.324	0.22	4.99715e-47	PARP14
1.1136e-47	-0.367248	0.399	0.53	3.84728e-43	EEF1B2
1.07163e-46	0.557244	0.315	0.215	3.70227e-42	PARP9
4.64214e-46	-0.432617	0.092	0.184	1.60377e-41	USP9Y
6.62245e-46	0.398741	0.19	0.306	2.28792e-41	IGLC3
6.05469e-41	0.403939	0.108	0.047	2.09177e-36	PLSCR1
7.47561e-41	0.430377	0.634	0.596	2.58267e-36	ADAR
1.37315e-40	-0.348691	0.269	0.388	4.74397e-36	SNHG5
1.41354e-39	-0.302524	0.47	0.595	4.88349e-35	RBL2
2.4322e-39	0.62532	0.299	0.214	8.40278e-35	ERAP2
7.82387e-39	-0.351025	0.277	0.394	2.70299e-34	BIRC3
1.23411e-37	-0.276246	0.535	0.655	4.26361e-33	LDHB
1.69444e-36	-0.313155	0.664	0.76	5.85396e-32	AHNAK
2.18397e-35	-0.309947	0.29	0.399	7.54518e-31	TOMM7
6.59389e-35	0.427387	0.151	0.083	2.27806e-30	HERC5
7.00764e-35	0.494632	0.337	0.249	2.421e-30	SAMD9
4.92128e-32	-0.290246	0.353	0.464	1.7002e-27	GOLGA8B
2.0762e-31	0.439333	0.416	0.339	7.17284e-27	IFI16
1.63844e-30	0.397288	0.108	0.054	5.66048e-26	HSH2D
5.15937e-30	0.327035	0.075	0.143	1.78246e-25	IGHG1
2.50683e-28	0.404332	0.161	0.098	8.66059e-24	IFIH1
3.23751e-28	-0.27726	0.282	0.383	1.1185e-23	MAL
8.0512e-28	-0.317052	0.375	0.47	2.78153e-23	BCL2
2.49781e-27	-0.268336	0.394	0.5	8.62944e-23	CD52
8.72478e-27	0.418355	0.213	0.144	3.01424e-22	EPSTI1
9.33201e-27	0.415487	0.526	0.484	3.22402e-22	SP100
1.29386e-26	0.451999	0.239	0.17	4.47003e-22	DDX60L
5.51236e-26	-0.339647	0.159	0.235	1.90441e-21	LINC00861
8.55297e-26	0.445775	0.22	0.152	2.95488e-21	ZCCHC2
6.74548e-25	-0.285348	0.311	0.404	2.33043e-20	GPRIN3
1.7218e-24	-0.254121	0.313	0.41	5.94846e-20	IL32
5.32769e-24	0.416218	0.219	0.153	1.84061e-19	TNFSF10
7.93471e-23	1.09456	0.109	0.063	2.74128e-18	HLA-DRA
3.41064e-22	0.4092	0.116	0.068	1.17831e-17	TYMP
1.657e-21	0.403092	0.411	0.358	5.72461e-17	TRIM22
5.80302e-21	0.346551	0.163	0.109	2.00483e-16	LY6E
9.21089e-20	-0.286202	0.247	0.322	3.18218e-15	TRAT1
1.23411e-19	0.372541	0.153	0.102	4.26362e-15	PARP12
6.86214e-19	0.664484	0.16	0.111	2.37073e-14	HLA-DPB1
1.01539e-18	0.664594	0.117	0.074	3.50796e-14	TYROBP
1.09816e-16	0.790401	0.129	0.088	3.79391e-12	HLA-DRB1
1.32407e-16	0.593699	0.124	0.083	4.57439e-12	HLA-DPA1
1.6454e-16	0.270531	0.117	0.075	5.68454e-12	IFIT5
3.31013e-16	0.549514	0.135	0.092	1.14359e-11	PLEK
3.76489e-14	0.499885	0.115	0.078	1.3007e-09	GRN
3.64967e-13	0.280736	0.173	0.129	1.26089e-08	UBE2L6
4.30838e-12	0.323702	0.249	0.205	1.48846e-07	IFITM3
5.45463e-12	0.408818	0.162	0.124	1.88446e-07	EFHD2
8.49427e-12	0.327761	0.3	0.258	2.9346e-07	TRANK1
1.14854e-11	0.252172	0.12	0.084	3.96796e-07	FAM118A
1.93967e-11	0.703504	0.202	0.267	6.70116e-07	S100A9
2.94057e-11	0.323954	0.257	0.215	1.01591e-06	XBP1
5.69754e-11	0.560722	0.117	0.085	1.96839e-06	RGS2
8.07406e-11	0.258259	0.59	0.583	2.78943e-06	SMCHD1
8.39215e-11	0.333259	0.301	0.263	2.89932e-06	DTX3L
7.91888e-10	0.278814	0.199	0.162	2.73581e-05	STAT2
1.47649e-09	0.276632	0.114	0.084	5.10097e-05	MLKL
2.36024e-09	0.258867	0.218	0.18	8.15417e-05	GBP1
2.65408e-09	0.250425	0.127	0.095	9.16932e-05	C19orf66
3.38421e-09	0.415627	0.257	0.222	0.000116918	SAT1
1.04593e-08	0.255065	0.107	0.079	0.000361349	PNPT1
6.97294e-08	0.250587	0.161	0.13	0.00240901	CMTR1
1.24406e-07	0.556414	0.113	0.088	0.00429799	PRF1
3.83151e-07	0.256986	0.123	0.097	0.0132371	RAB11FIP1
5.81894e-07	0.262202	0.314	0.287	0.0201033	RNASET2
7.32577e-07	0.260879	0.261	0.231	0.0253091	ZNFX1

## Sheet: DEG_DC
p_val	avg_log2FC	pct.1	pct.2	p_val_adj	Gene
7.54831e-10	-0.52337	0.071	0.256	2.60779e-05	IGLC3
9.58767e-08	-0.719768	0.898	0.923	0.00331235	HLA-DRB5
4.05205e-07	0.69026	0.794	0.673	0.013999	AC009501.4

## Sheet: DEG_PB
p_val	avg_log2FC	pct.1	pct.2	p_val_adj	Gene
0	1.87246	0.718	0.495	0	AC009501.4
7.5504e-210	1.12975	0.509	0.313	2.60851e-205	IFI27
5.2277e-209	-0.481339	0.973	0.988	1.80607e-204	MALAT1
8.6179e-192	1.04409	0.489	0.309	2.97731e-187	MX1
1.75901e-182	1.16486	0.372	0.191	6.07702e-178	ISG15
1.45228e-174	0.995141	0.397	0.218	5.01735e-170	IFI6
8.66955e-165	-0.924786	0.007	0.13	2.99515e-160	ALAS2
7.18395e-147	0.926459	0.11	0.018	2.48191e-142	FGFR1
1.28951e-135	0.883044	0.686	0.548	4.455e-131	IGHM
5.10623e-111	-0.45744	0.65	0.8	1.7641e-106	TXNIP
1.94351e-110	-1.20758	0.088	0.226	6.71445e-106	DEFA1B
2.33143e-109	-0.780087	0.088	0.223	8.05463e-105	SLC25A37
8.7028e-107	0.764572	0.409	0.27	3.00664e-102	OAS2
1.69458e-101	0.762944	0.284	0.152	5.85443e-97	IFI44L
2.22078e-95	-0.730004	0.278	0.433	7.67235e-91	NEAT1
3.50465e-95	-0.462097	0.651	0.81	1.21079e-90	S100A9
2.32994e-93	-0.533393	0.203	0.357	8.04948e-89	TSC22D3
1.9065e-92	-0.560283	0.201	0.357	6.58656e-88	DUSP1
1.14383e-90	0.613084	0.57	0.468	3.9517e-86	CALR
9.89006e-88	0.541321	0.592	0.477	3.41682e-83	XBP1
9.11118e-87	-0.329616	0.817	0.892	3.14773e-82	TPT1
9.72409e-83	0.591204	0.128	0.046	3.35948e-78	IFIT1
6.35817e-81	0.69189	0.147	0.06	2.19662e-76	RSAD2
2.33731e-73	0.66795	0.254	0.147	8.07493e-69	OAS3
1.40205e-67	-0.537026	0.044	0.127	4.84382e-63	THBS1
1.79139e-63	-0.339942	0.359	0.507	6.18889e-59	FOS
6.07643e-61	-0.699627	0.039	0.115	2.09928e-56	DEFA3
6.54943e-60	-0.442696	0.394	0.532	2.2627e-55	VCAN
1.35308e-59	1.19361	0.16	0.081	4.6746e-55	IGHV3-7
4.41145e-59	-0.442033	0.082	0.173	1.52407e-54	BNIP3L
4.97511e-58	0.505096	0.551	0.475	1.7188e-53	ADAR
5.05978e-58	-0.42451	0.211	0.331	1.74805e-53	ZFP36L2
1.39225e-57	0.621247	0.191	0.106	4.80993e-53	IFIT3
8.17395e-54	-0.377833	0.218	0.341	2.82394e-49	FYB
2.49544e-53	-0.379785	0.531	0.641	8.62126e-49	CTSS
3.88882e-53	0.633685	0.365	0.268	1.34351e-48	XAF1
2.74344e-52	-0.414846	0.106	0.196	9.47804e-48	YBX3
1.31076e-51	0.432163	0.489	0.392	4.5284e-47	PDIA4
2.19405e-51	-0.396013	0.062	0.139	7.57999e-47	IRS2
4.94706e-49	-0.348573	0.19	0.304	1.70911e-44	IL7R
1.70381e-48	0.276465	0.726	0.664	5.88632e-44	HSPA5
1.67108e-44	-0.55293	0.054	0.122	5.77326e-40	IGLV3-25
7.27898e-44	0.455462	0.228	0.146	2.51474e-39	IFI44
4.19802e-43	0.357445	0.132	0.069	1.45033e-38	HERC5
1.97996e-42	-0.379893	0.109	0.189	6.84038e-38	DDX3Y
4.46756e-42	0.281191	0.744	0.704	1.54345e-37	UBC
1.57214e-41	-0.300445	0.085	0.162	5.43142e-37	LRRK2
3.53246e-41	-0.265044	0.998	0.998	1.22039e-36	RNA28S5
1.09e-39	0.415386	0.342	0.258	3.76572e-35	CD38
2.72229e-38	-0.379065	0.142	0.223	9.40495e-34	LTA4H
2.92736e-38	-0.273625	0.139	0.228	1.01135e-33	AIF1
3.54929e-38	-0.291764	0.18	0.275	1.22621e-33	GLUL
4.24979e-38	0.380499	0.378	0.29	1.46822e-33	ELL2
4.47297e-38	-0.296877	0.272	0.379	1.54532e-33	CYBB
2.12976e-37	-0.311895	0.18	0.273	7.35788e-33	TSPO
3.28586e-35	0.494987	0.257	0.183	1.1352e-30	IRF4
3.36632e-33	-0.378352	0.106	0.173	1.163e-28	SLC25A39
5.65384e-33	-0.277337	0.07	0.132	1.95329e-28	EGR1
5.52789e-32	-0.254135	0.195	0.282	1.90977e-27	CXCR4
2.76426e-31	0.307111	0.185	0.119	9.54995e-27	ERAP2
3.00478e-31	0.726631	0.119	0.067	1.03809e-26	IGLV2-14
3.47072e-31	-0.286851	0.333	0.424	1.19907e-26	PFDN5
4.03235e-31	-0.256454	0.134	0.21	1.3931e-26	MEGF9
6.64562e-31	-0.320437	0.05	0.102	2.29593e-26	CYP1B1
3.93363e-30	-0.30278	0.192	0.272	1.35899e-25	CTSD
7.25968e-30	0.349383	0.178	0.116	2.50807e-25	IFITM1
1.21755e-29	-0.303816	0.091	0.154	4.20639e-25	PIK3IP1
2.07825e-29	-0.26955	0.104	0.171	7.17993e-25	DUSP6
3.84529e-29	0.433727	0.3	0.233	1.32847e-24	HIST1H1E
3.98041e-29	0.332509	0.415	0.338	1.37515e-24	ITM2C
7.01422e-29	0.367573	0.394	0.322	2.42327e-24	SEL1L3
3.4716e-28	-0.297284	0.081	0.14	1.19937e-23	TCF7
4.44578e-27	0.383743	0.297	0.231	1.53593e-22	TXNDC11
4.88955e-27	-0.320737	0.169	0.24	1.68924e-22	MKRN1
1.39685e-26	0.455091	0.303	0.24	4.82584e-22	HIST1H1D
1.41279e-26	0.284313	0.614	0.572	4.88092e-22	EIF4G2
2.98021e-26	0.719244	0.205	0.145	1.0296e-21	IGHV3-30
4.79103e-26	-0.258106	0.319	0.404	1.6552e-21	CD44
1.46535e-25	0.416621	0.365	0.303	5.06249e-21	SAMD9L
1.72034e-25	0.479971	0.343	0.283	5.94343e-21	IFITM3
2.16327e-24	0.405429	0.232	0.172	7.47367e-20	EIF2AK2
2.19435e-24	0.379888	0.263	0.202	7.58105e-20	HIST1H1C
4.29247e-24	0.304084	0.426	0.361	1.48296e-19	PDIA6
4.31456e-24	0.396581	0.236	0.177	1.49059e-19	OAS1
2.84521e-23	0.601881	0.225	0.172	9.82961e-19	FCGR3A
5.47961e-23	-0.281689	0.317	0.393	1.8931e-18	GLTSCR2
2.73268e-22	0.33936	0.32	0.261	9.44085e-18	SND1
9.11691e-22	-0.273058	0.196	0.262	3.14971e-17	IRF1
3.90065e-21	-0.28866	0.187	0.25	1.3476e-16	TOMM7
6.43786e-21	-0.255192	0.083	0.129	2.22415e-16	DCAF12
3.58345e-20	-0.268252	0.124	0.177	1.23801e-15	GOLGA8B
7.01238e-20	0.319305	0.312	0.253	2.42264e-15	ITGB7
9.5594e-20	0.285965	0.16	0.113	3.30258e-15	HSH2D
1.45171e-19	0.312028	0.207	0.155	5.01537e-15	IRF7
2.49767e-19	0.342122	0.321	0.266	8.62896e-15	NCOA3
3.65194e-19	0.463282	0.133	0.091	1.26167e-14	CX3CR1
1.30118e-18	0.388161	0.247	0.194	4.49531e-14	MKI67
2.21356e-18	0.317777	0.206	0.156	7.6474e-14	PLCG2
2.26171e-18	0.323658	0.389	0.336	7.81377e-14	ISG20
3.8616e-18	-0.266142	0.125	0.177	1.33411e-13	GBP5
4.63631e-18	-0.304308	0.189	0.251	1.60175e-13	S100A12
5.97843e-18	-0.250928	0.075	0.118	2.06543e-13	SATB1
6.72063e-18	0.318056	0.154	0.11	2.32184e-13	IFIH1
8.07902e-18	0.265057	0.413	0.356	2.79114e-13	SLAMF7
1.25711e-17	0.637645	0.181	0.135	4.34305e-13	IGHV3-33
1.44979e-17	-0.320451	0.553	0.655	5.00874e-13	IGHG2
2.57949e-17	0.260839	0.514	0.468	8.91162e-13	NCL
2.92306e-17	0.27595	0.37	0.318	1.00986e-12	SPTBN1
3.80928e-17	0.258137	0.446	0.394	1.31603e-12	HDLBP
8.25748e-17	0.252813	0.116	0.078	2.85279e-12	DUSP5
8.7627e-17	0.316224	0.2	0.151	3.02734e-12	TRANK1
2.74601e-16	0.401618	0.366	0.321	9.48691e-12	PLEK
3.40397e-16	0.413971	0.127	0.089	1.176e-11	IGHJ4
1.3617e-15	0.272076	0.307	0.257	4.70441e-11	HYOU1
1.50709e-14	0.293229	0.251	0.205	5.20669e-10	XPO1
1.60726e-14	0.298556	0.137	0.1	5.55276e-10	MCM4
3.91952e-14	0.311659	0.172	0.132	1.35412e-09	RRM2
5.07214e-14	0.571493	0.102	0.069	1.75232e-09	IGHV3-21
5.44992e-14	0.557854	0.104	0.072	1.88284e-09	IGKV3-20
7.4443e-14	0.296178	0.357	0.316	2.57186e-09	ANXA6
7.89045e-14	0.290567	0.381	0.338	2.72599e-09	ITGA4
1.0024e-13	0.508697	0.131	0.095	3.46309e-09	IGKV4-1
1.56775e-13	0.27024	0.231	0.189	5.41626e-09	ADAM19
2.35177e-13	0.277881	0.284	0.241	8.1249e-09	TAP1
2.79047e-13	0.344527	0.243	0.201	9.64053e-09	SAMD9
7.03853e-13	0.486477	0.174	0.139	2.43167e-08	GZMB
8.05462e-13	0.283741	0.15	0.114	2.78271e-08	CD79A
1.4457e-12	0.458009	0.208	0.172	4.99462e-08	PRF1
2.77497e-12	0.299152	0.39	0.352	9.58696e-08	CCND2
3.54834e-12	0.33919	0.164	0.129	1.22588e-07	MX2
8.95454e-12	0.257354	0.229	0.189	3.09361e-07	APOBEC3G
1.20262e-11	0.269568	0.317	0.278	4.15481e-07	PARP1
1.42464e-11	0.319325	0.339	0.305	4.92183e-07	HIST1H4C
1.61447e-11	0.284588	0.257	0.219	5.57767e-07	B4GALT1
5.90234e-11	0.266335	0.221	0.184	2.03914e-06	TRAM2
1.68385e-10	0.342621	0.24	0.205	5.81738e-06	RN7SL4P
3.17617e-10	0.500895	0.16	0.129	1.0973e-05	FCGR3B
4.86396e-10	0.257664	0.225	0.19	1.6804e-05	CAPRIN1
1.54412e-09	0.264552	0.12	0.092	5.33463e-05	HIST1H1B
1.89697e-09	0.257517	0.295	0.261	6.55365e-05	TRIB1
4.12542e-09	0.256416	0.343	0.312	0.000142525	CAPN2
1.71569e-08	0.252971	0.402	0.376	0.000592737	STAT1
1.12045e-07	0.25133	0.223	0.194	0.00387094	MAPRE1
2.40742e-07	0.265405	0.14	0.115	0.00831716	RN7SL5P
5.69851e-07	0.438857	0.126	0.105	0.0196872	IL8
7.72917e-07	0.258008	0.233	0.207	0.0267027	CCR2
8.03418e-07	0.261707	0.238	0.213	0.0277565	LAP3

[truncated: 20 more sheets: DEG_pDC, DEG_ProlifLymph, NK_Broad_KEGG, NK_Narrow_KEGG, B_Broad_KEGG, B_Narrow_KEGG, CD14Mono_Broad_KEGG, CD14Mono_Narrow_KEGG, CD16Mono_Broad_KEGG, CD16Mono_Narrow_KEGG, CD4T_Broad_KEGG, CD4T_Narrow_KEGG, CD8T_Broad_KEGG, CD8T_Narrow_KEGG, DC_Broad_KEGG, PB_Broad_KEGG, PB_Narrow_KEGG, pDC_Broad_KEGG, ProlifLymph_Broad_KEGG, ProlifLymph_Narrow_KEGG]
