# Supplementary material for: Interferon-mediated NK cell activation increases cytolytic activity against T follicular helper cells and limits antibody response to SARS-CoV-2
Source: Nat Immunol. 2025 Nov 21;26(12):2201–17. doi: 10.1038/s41590-025-02341-1 (PMC12643942; doi:10.1038/s41590-025-02341-1)
Supplement: Supplementary file 5 — Flow cytometry and CyTOF reagents. [file 41590_2025_2341_MOESM5_ESM.xlsx]

## Sheet: Flow
Antigen	Fluor	Clone	Dilution	Concentration (ug/mL)	Titer (ul/well)	Manufacturer	Catalog Number	Notes
Perforin	Brilliant Violet 510	dG9			0.625	BioLegend	308120
NKG2D	Brilliant Violet 650	1D11			1.25	BD	563408
CD38	Superbright 600	HB7			1	Thermo Scientific	63-0388-42
IFNg	Brilliant Violet 711	4S.B3			2.5	BioLegend	502540
CD3	Brilliant Violet 785	OKT3			0.625	BioLegend	317330
CD14	Brilliant Violet 785	M5E2			0.625	BioLegend	301840
CD19	Brilliant Violet 785	HIB19			0.625	BioLegend	302240
CD107a	PE	H4A3			0.032	BioLegend	328608
CD69	Dazzle	FN50			1.25	BioLegend	310942
Granzyme B	PerCP-Cy5.5	QA16A02			0.625	BioLegend	372212
CD56	PE-Cy7	HCD56			1.25	BioLegend	318318
TRAIL/CD253	APC	RIK-2			5	BioLegend	308210
CD16	Alexa Fluor 700	2G8			0.5	BioLegend	302026
CD4	cFluor V610	SK3			2.5	Cytek Biosciences	R7-20073
PD1	Brilliant Violet 711	EH12.2H7			5	BioLegend	329928
CXCR5/CD185	Alexa Fluor 488	J252D4			5	BioLegend	356912
ICOS	Alexa Fluor 647	DX29			5	BD	562834
Viability	ViaDye Red	NA	1:6,000			Cytek Biosciences	R7-60008
CD40L/CD154	PE-Cy7	24-31			5	Biolegend	310832
BCL6	PE	K112-91			5	BD	561522
B7-H6	APC	875001		0.4		R&D System	FAB7144A
ULBP1	APC	170818		1		R&D System	FAB1380A
ULBP2-5-6	APC	165903		1		R&D System	FAB1298A
ULBP3	APC	166510		1		R&D System	FAB1517A
MICA	APC	159227		0.5		R&D System	FAB1300A-100
MICB	APC	236511		0.5		R&D System	FAB1599A-100
CD48	APC	BJ40		2		Biolegend	336714
IgG1	APC	11711		0.4		R&D System	IC002A	Isotype control
IgG2a	APC	20102		1		R&D System	IC003A	Isotype control
IgG2b	APC	133303		0.5		R&D System	IC0041A	Isotype control
IgG1ϰ	APC	MOPC-21		0.4		Biolegend	400121	Isotype control
CX3CR1	BV421	2A9-1			1.25	Biolegend	341620
CD4	BV421	RPA-T4			0.625	Biolegend	300532
IgM	PE	MHM-88			0.625	Biolegend	314508
CD19	PerCP-cy5.5	HIB19			1.25	Biolegend	302230
CD27	APC	O323			0.625	Cytek Biosciences	20-0279-T100
NKG2D	NA	1D11		10		Biolegend	320802	Blocking
NKp30	NA	210845		10		R&D System	MAB1849-SP	Blocking
Human TruStain FcX	NA	NA			2.5	Bioolegend	422302

## Sheet: cyTOF
Isotope	Marker	Antibody Manufacturer	Antibody Catalog #	Antibody Clone	Panel	Marker Location
141Pr	CD161	BD Biosciences	556079	DX12	Ligand	Extracellular
142Nd	CD19	Biolegend	302202	HIB19	Ligand	Extracellular
142Nd	CD20	Biolegend	302302	2H7	Ligand	Extracellular
143Nd	Pan HLA class I	Biolegend	311402	W6/32	Ligand	Extracellular
144Nd	CD7	Biolegend	343102	CD7-6B7	Ligand	Extracellular
145Nd	CD8	Biolegend	344702	SK1	Ligand	Extracellular
146Nd	CD48	Biolegend	336702	BJ40	Ligand	Extracellular
148Nd	ICAM-1	Biolegend	353102	HA58	Ligand	Extracellular
149Sm	LLT-1	R&D Systems	AF3480	402659	Ligand	Extracellular
151Eu	CD4	Biolegend	317402	OKT4	Ligand	Extracellular
152Sm	CD15	Biolegend	323002	W6D3	Ligand	Extracellular
153Eu	HLA-C,E	Millipore	MABF233	DT9	Ligand	Extracellular
154Sm	CCR2	Biolegend	357202	K036C2	Ligand	Extracellular
155Gd	HLA-E	Biolegend	342602	3D12	Ligand	Extracellular
156Gd	CD95	Biolegend	305602	DX2	Ligand	Extracellular
157Gd	Nectin-1	Biolegend	340402	R1302	Ligand	Extracellular
158Gd	MICA	R&D Systems	MAB1300-100	159227	Ligand	Extracellular
158Gd	MICB	R&D Systems	MAB1599-100	236511	Ligand	Extracellular
159Tb	DR4	Biolegend	307202	DJR1	Ligand	Extracellular
159Tb	DR5	Biolegend	307302	DJR2-2	Ligand	Extracellular
161Dy	ULBP-1	R&D Systems	MAB1380-100	170818	Ligand	Extracellular
161Dy	ULBP-2, 5, 6	R&D Systems	MAB1298-100	165903	Ligand	Extracellular
162Dy	TCR Va7.2	Biolegend	351702	3C10	Ligand	Extracellular
164Dy	Nectin-2	Biolegend	337402	TX31	Ligand	Extracellular
165Ho	CD155	Biolegend	337602	SKII4	Ligand	Extracellular
166Er	HLA-Bw4	Miltenyi Biotec	Special Order	REA274	Ligand	Extracellular
168Er	HLA-Bw6	Miltenyi Biotec	130-124-530	REA143	Ligand	Extracellular
170Er	CD11b	Biolegend	301302	ICRF44	Ligand	Extracellular
171Yb	LFA-3	Biolegend	330902	TS2/9	Ligand	Extracellular
172Yb	CD33	Biolegend	303402	WM53	Ligand	Extracellular
176Yb	B7-H6	R&D Systems	MAB7144	875001	Ligand	Extracellular
89Y	HLA-DR	Biolegend	307602	L243	Ligand	Extracellular
115In	CD3	Biolegend	300402	UCHT1	Ligand, NK	Extracellular
169Tm	CD14	Biolegend	301802	M5E2	Ligand, NK	Extracellular
174Yb	CD56	BD Pharmingen	559043	NCAM162	Ligand, NK	Extracellular
209Bi	CD16	Fluidigm pre-conjugated	3209002B	3G8	Ligand, NK	Extracellular
141Pr	CD38	Biolegend	303502	HIT2	NK	Extracellular
142Nd	CD69	Biolegend	310902	FN50	NK	Extracellular
143Nd	CD33	Biolegend	303402	WM53	NK	Extracellular
144Nd	CD2	Biolegend	300202	RPA-210	NK	Extracellular
145Nd	LILRB1	Biolegend	333702	GHI/75	NK	Extracellular
146Nd	CD19	Biolegend	302202	HIB19	NK	Extracellular
147Sm	CD8	Biolegend	344702	SK1	NK	Extracellular
148Nd	FcRg	Millipore	06-727	Polyclonal antibody	NK	Intracellular
149Sm	CD4	Biolegend	344602	SK3	NK	Extracellular
150Nd	Syk	Biolegend	644302	4D102	NK	Intracellular
151Eu	CD62L	Biolegend	304802	DREG-56	NK	Extracellular
152Sm	Ki-67	Biolegend	350502	Ki-67	NK	Intracellular
153Eu	KIR3DL1	BD Biosciences	555964	DX-9	NK	Extracellular
154Sm	KIR2DS4	R&D Systems	MAB1847	179315	NK	Extracellular
155Gd	NKp46	Biolegend	331902	900	NK	Extracellular
156Gd	NKG2D	Biolegend	320802	1D11	NK	Extracellular
157Gd	TIGIT	R&D Systems	MAB7898	741182	NK	Extracellular
158Gd	2B4	Biolegend	329502	C17	NK	Extracellular
159Tb	DNAM-1	BD Biosciences	559787	DX11	NK	Extracellular
160Gd	FAS-L	Biolegend	306402	NOK-1	NK	Extracellular
161Dy	NKp30	Biolegend	325202	P30-15	NK	Extracellular
162Dy	Siglec-7	Biolegend	347702	S77	NK	Extracellular
163Dy	NKG2C	R&D Systems	MAB1381	134522	NK	Extracellular
164Dy	NKp44	Biolegend	325102	P44-8	NK	Extracellular
165Ho	TACTILE	Biolegend	338402	NK9239	NK	Extracellular
166Er	KIR2DL1/KIR2DS5	R&D Systems	MAB1844	143211	NK	Extracellular
167Er	CD94	Biolegend	305502	DX22	NK	Extracellular
168Er	CXCR6	Biolegend	356002	K041E5	NK	Extracellular
169Tm	PD1	Biolegend	329902	EH122H7	NK	Extracellular
170Er	KIR2DL5	Miltenyi Biotec	130-096-200	UP-R1	NK	Extracellular
171Yb	NKG2A	R&D Systems	MAB1059	131411	NK	Extracellular
172Tb	NTB-A	Biolegend	317202	NT-7	NK	Extracellular
173Yb	LILRB1	R&D Systems	292319	MAB20172	NK	Extracellular
175Lu	KIR2DL3	R&D Systems	MAB2014	180701	NK	Extracellular
176Yb	Perforin	Abcam	ab47225	B-D48	NK	Intracellular
89Y	CD57	Biolegend	322302	HCD57	NK	Extracellular
QDot	HLA-DR	Life Technologies		Tu36	NK	Extracellular
