# Supplementary material for: Interferon-mediated NK cell activation increases cytolytic activity against T follicular helper cells and limits antibody response to SARS-CoV-2
Source: Nat Immunol. 2025 Nov 21;26(12):2201–17. doi: 10.1038/s41590-025-02341-1 (PMC12643942; doi:10.1038/s41590-025-02341-1)
Supplement: Supplementary file 6 — Raw neutralization assay data. [file 41590_2025_2341_MOESM6_ESM.xlsx]

## Sheet: Plate Key Columns
Read as Follows: First Table shows Key for columns on each set of 8 plates (8 plates per variant). Second Table shows Row Keys for plasma dilutions for each plate. Plates 1-8 Wu1 Raw Data. Plates 9-16 Alpha, 17-24 Beta, 25-32 Delta, 33-40 Omicron.
Plate	Column	Donor	Notes
1	1	28205-0555d0	Not included in scRNAseq or cyTOF analysis
1	2	28205-0555d0	Not included in scRNAseq or cyTOF analysis
1	3	28205-0555d0	Not included in scRNAseq or cyTOF analysis
1	4	28205-0555d2
1	5	28205-0555d2
1	6	28205-0555d2
1	7	28205-0556
1	8	28205-0556
1	9	28205-0556
1	10	28205-0557
1	11	28205-0557
1	12	28205-0557
2	1	28205-0558
2	2	28205-0558
2	3	28205-0558
2	4	28205-0559
2	5	28205-0559
2	6	28205-0559
2	7	28205-0560
2	8	28205-0560
2	9	28205-0560
2	10	28205-0561
2	11	28205-0561
2	12	28205-0561
3	1	28205-0562
3	2	28205-0562
3	3	28205-0562
3	4	28205-0563
3	5	28205-0563
3	6	28205-0563
3	7	28205-0564d0	Not included in scRNAseq or cyTOF analysis
3	8	28205-0564d0	Not included in scRNAseq or cyTOF analysis
3	9	28205-0564d0	Not included in scRNAseq or cyTOF analysis
3	10	28205-0564d2
3	11	28205-0564d2
3	12	28205-0564d2
4	1	28205-0565
4	2	28205-0565
4	3	28205-0565
4	4	28205-0566
4	5	28205-0566
4	6	28205-0566
4	7	28205-0568
4	8	28205-0568
4	9	28205-0568
4	10	28205-0569
4	11	28205-0569
4	12	28205-0569
5	1	28205-0570
5	2	28205-0570
5	3	28205-0570
5	4	55650-0080
5	5	55650-0080
5	6	55650-0080
5	7	55650-0082
5	8	55650-0082
5	9	55650-0082
5	10	55650-0084
5	11	55650-0084
5	12	55650-0084
6	1	55650-0085
6	2	55650-0085
6	3	55650-0085
6	4	55650-0132d7
6	5	55650-0132d7
6	6	55650-0132d7
6	7	55650-0139
6	8	55650-0139
6	9	55650-0139
6	10	55689-0006
6	11	55689-0006
6	12	55689-0006
7	1	55689-0037
7	2	55689-0037
7	3	55689-0037
7	4	55689-0056
7	5	55689-0056
7	6	55689-0056
7	7	55689-0057
7	8	55689-0057
7	9	55689-0057
7	10	55689-0058
7	11	55689-0058
7	12	55689-0058
8	1	55689-0059
8	2	55689-0059
8	3	55689-0059
8	4	55689-0060
8	5	55689-0060
8	6	55689-0060
8	7	55689-0061
8	8	55689-0061
8	9	55689-0061
8	10	55689-0077
8	11	55689-0077
8	12	55689-0077

## Sheet: Plate Key Rows
Row	Dilution/Conditin
A	Cells Only
B	1:100
C	1:200
D	1:400
E	1:800
F	1:1600
G	1:3200
H	Virus Only

## Sheet: Wu-1 Plate 1
	1	2	3	4	5	6	7	8	9	10	11	12
A	10	10	10	10	10	0	0	0	0	10	0	0
B	34690	19430	30990	23150	14890	15220	1620	5361	2920	10	10	240
C	39770	43070	16110	22550	33100	14030	6342	6822	5211	6622	5191	16160
D	28920	34430	41840	21410	28260	35240	17020	17860	17250	22560	19780	16440
E	46980	38450	47040	34260	34690	49150	35170	31700	24400	21400	29070	21340
F	55890	40990	45630	41600	44750	42870	48070	29250	24210	32620	46600	47120
G	52120	53640	43950	56940	64240	65850	34320	41540	34000	44760	41460	34420
H	41610	36590	50120	37280	41900	65930	51500	52020	45380	37700	59390	47330

## Sheet: Wu-1 Plate 2
	1	2	3	4	5	6	7	8	9	10	11	12
A	10	40	10	0	20	10	0	10	20	20	10	20
B	26010	22880	33650	42630	23280	34850	33480	35310	24180	29040	35590	27540
C	41570	61780	45520	39430	52940	32300	46650	23550	39680	50690	74310	48630
D	56320	33870	28670	50420	59540	49180	41760	59350	45970	42120	83680	55510
E	43520	46170	35660	51540	66630	47360	43350	62610	61680	56590	44150	67410
F	61720	63360	66980	62840	42080	45140	35740	66810	30350	46440	53170	54230
G	43390	60150	68060	46830	52530	44170	82830	69710	43180	48240	50120	69120
H	93720	89220	76700	78900	81830	60790	86680	64020	67510	100500	78020	77890

## Sheet: Wu-1 Plate 3
	1	2	3	4	5	6	7	8	9	10	11	12
A	10	0	10	20	10	0	10	10	10	10	50	10
B	1160	4171	10	11700	7803	17540	120	2270	20	180	10	810
C	19380	2470	4941	25370	31490	44590	9074	10540	25910	5642	7953	460
D	10980	12260	27460	33240	25240	44250	36700	8644	19430	10130	10550	20420
E	12190	16230	29820	59090	49480	35010	12310	27540	43380	26140	35220	21150
F	41280	33630	29740	53450	53470	54600	58190	31380	59150	50250	27050	42880
G	75190	28300	51470	52570	46960	27750	50260	27690	55600	47990	55140	26730
H	66430	75170	78860	76770	63550	72030	84130	28700	72140	62750	72970	49040

## Sheet: Wu-1 Plate 4
	1	2	3	4	5	6	7	8	9	10	11	12
A	40	10	10	10	10	280	10	80	0	10	50	240
B	11460	3951	5482	35500	47000	38230	7583	0	6562	14910	6462	5081
C	12820	12050	18760	42340	40490	44590	14860	5021	11810	14950	33650	8444
D	6362	18230	45660	74720	56690	57620	22930	22460	20050	27130	53590	32880
E	42240	19690	50340	51010	53660	45820	42910	46830	49110	54840	45590	27880
F	37200	43970	60140	55480	65270	51670	45460	51260	55550	49920	37250	47790
G	30860	33600	71820	66270	49580	49980	70470	53880	47590	58640	54790	54480
H	78930	36140	54330	47470	60170	46540	82810	62130	69450	62970	82080	57460

## Sheet: Wu-1 Plate 5
	1	2	3	4	5	6	7	8	9	10	11	12
A	0	0	0	0	0	10	10	0	10	30	80	10
B	10	10	10	255800	16570	8624	0	190	240	17800	29890	19830
C	0	550	10	22460	8974	26630	1370	70	0	17630	27490	24690
D	10	2340	3761	36140	20720	17530	1540	3301	10	22270	20940	32430
E	11360	8964	9555	24080	41360	24760	3191	4281	7413	37800	28050	27510
F	18560	20550	16730	32300	50480	23970	9545	11750	7453	37010	15830	50940
G	30850	27130	35530	35700	29800	53020	5301	23500	21500	42850	38910	36450
H	32030	35790	35890	27460	45780	30500	45410	33200	43570	47720	31430	35570

## Sheet: Wu-1 Plate 6
	1	2	3	4	5	6	7	8	9	10	11	12
A	0	10	20	0	0	0	10	0	10	20	0	0
B	22910	24070	13280	22760	9234	28070	150	0	10	3311	4421	80
C	33970	32870	41040	29700	21680	18720	310	0	10	12280	17310	7603
D	32590	34340	35940	37450	22210	22580	6182	10	2150	24900	18740	11800
E	24600	31170	42740	46350	37430	41760	2410	5782	3771	24180	15400	21320
F	49580	49640	59720	28760	17010	32780	6632	19710	2430	25080	24230	35620
G	49810	38350	40550	33930	41070	133700	7683	9865	1080	35240	22240	30630
H	50560	39600	37640	48280	56290	58960	30990	34330	45980	41130	62800	31070

## Sheet: Wu-1 Plate 7
	1	2	3	4	5	6	7	8	9	10	11	12
A	0	10	0	10	10	0	10	0	10	0	0	0
B	15160	15210	7913	7143	12510	9374	8944	4741	7373	8123	27790	25270
C	25010	26140	25370	14810	32120	13050	10400	10760	11360	35570	37340	32940
D	23190	19730	28710	14370	26800	20460	15980	14090	23510	27890	23140	22900
E	38740	21230	45430	41140	29470	48070	12850	25270	16820	33620	34830	25210
F	38170	55290	33780	39650	19250	27910	37680	46130	29580	45090	50880	42300
G	56590	59890	26600	42460	35590	40750	40800	34590	25810	32800	62990	32420
H	52920	52380	27770	52230	37180	52230	44040	64720	44520	50580	27360	46360

## Sheet: Wu-1 Plate 8
	1	2	3	4	5	6	7	8	9	10	11	12
A	0	30	10	10	0	10	30	0	20	10	10	20
B	10	4691	0	12530	15620	13050	27070	17340	14010	10	60	220
C	2460	6152	2420	20430	22940	24730	18710	13570	18450	2340	560	10
D	6462	2250	7663	34500	22430	33120	29260	16420	26820	1380	1790	6492
E	16900	20340	31660	20940	28200	46020	30040	36570	41790	18920	6412	24380
F	20450	29890	25350	41760	38850	36250	31360	54650	27330	10970	13150	13100
G	28710	34600	33330	22910	20450	37760	40500	31390	33120	32440	18200	23520
H	50160	30220	52930	24140	29620	43790	59360	39110	36100	18780	60690	38780

[truncated: 32 more sheets: Alpha Plate 1, Alpha Plate 2, Alpha Plate 3, Alpha Plate 4, Alpha Plate 5, Alpha Plate 6, Alpha Plate 7, Alpha Plate 8, Beta Plate 1, Beta Plate 2, Beta Plate 3, Beta Plate 4, Beta Plate 5, Beta Plate 6, Beta Plate 7, Beta Plate 8, Delta Plate 1, Delta Plate 2, Delta Plate 3, Delta Plate 4 …]
