# Supplementary material for: Interferon-mediated NK cell activation increases cytolytic activity against T follicular helper cells and limits antibody response to SARS-CoV-2
Source: Nat Immunol. 2025 Nov 21;26(12):2201–17. doi: 10.1038/s41590-025-02341-1 (PMC12643942; doi:10.1038/s41590-025-02341-1)
Supplement: Supplementary file 9 — Narrow neutralizer KEGG pathways enriched in each cell type. [file 41590_2025_2341_MOESM9_ESM.xlsx]

## Sheet: NK_Narrow_KEGG
category	term	number_of_genes	number_of_genes_in_background	ncbiTaxonId	inputGenes	preferredNames	p_value	fdr	description
KEGG	map05164	13	166	9606	9606.ENSP00000228928,9606.ENSP00000233057,9606.ENSP00000263642,9606.ENSP00000315768,9606.ENSP00000342278,9606.ENSP00000354394,9606.ENSP00000356468,9606.ENSP00000357459,9606.ENSP00000369213,9606.ENSP00000371471,9606.ENSP00000380697,9606.ENSP00000381601,9606.ENSP00000388001	OAS3,EIF2AK2,IFIH1,STAT2,OAS2,STAT1,IVNS1ABP,ADAR,DDX58,RSAD2,IRF7,MX1,OAS1	8.78e-13	7.91e-11	Influenza A
KEGG	map05168	12	179	9606	9606.ENSP00000228928,9606.ENSP00000233057,9606.ENSP00000259951,9606.ENSP00000263642,9606.ENSP00000315768,9606.ENSP00000342278,9606.ENSP00000343023,9606.ENSP00000354394,9606.ENSP00000360869,9606.ENSP00000369213,9606.ENSP00000380697,9606.ENSP00000388001	OAS3,EIF2AK2,HLA-F,IFIH1,STAT2,OAS2,SP100,STAT1,IFIT1,DDX58,IRF7,OAS1	3.89e-11	1.25e-09	Herpes simplex infection
KEGG	map05162	11	131	9606	9606.ENSP00000228928,9606.ENSP00000233057,9606.ENSP00000263642,9606.ENSP00000315768,9606.ENSP00000342278,9606.ENSP00000354394,9606.ENSP00000357459,9606.ENSP00000369213,9606.ENSP00000380697,9606.ENSP00000381601,9606.ENSP00000388001	OAS3,EIF2AK2,IFIH1,STAT2,OAS2,STAT1,ADAR,DDX58,IRF7,MX1,OAS1	2.78e-11	1.25e-09	Measles
KEGG	map05160	9	130	9606	9606.ENSP00000228928,9606.ENSP00000233057,9606.ENSP00000315768,9606.ENSP00000342278,9606.ENSP00000354394,9606.ENSP00000360869,9606.ENSP00000369213,9606.ENSP00000380697,9606.ENSP00000388001	OAS3,EIF2AK2,STAT2,OAS2,STAT1,IFIT1,DDX58,IRF7,OAS1	9.56e-09	2.15e-07	Hepatitis C
KEGG	map04623	5	62	9606	9606.ENSP00000357459,9606.ENSP00000360215,9606.ENSP00000369213,9606.ENSP00000380697,9606.ENSP00000482259	ADAR,ZBP1,DDX58,IRF7,CCL4	1.1e-05	0.00018	Cytosolic DNA-sensing pathway
KEGG	map04621	7	165	9606	9606.ENSP00000228928,9606.ENSP00000315768,9606.ENSP00000342278,9606.ENSP00000354394,9606.ENSP00000357113,9606.ENSP00000380697,9606.ENSP00000388001	OAS3,STAT2,OAS2,STAT1,IFI16,IRF7,OAS1	1.02e-05	0.00018	NOD-like receptor signaling pathway
KEGG	map05165	8	316	9606	9606.ENSP00000233057,9606.ENSP00000257570,9606.ENSP00000259951,9606.ENSP00000261799,9606.ENSP00000315768,9606.ENSP00000354394,9606.ENSP00000368699,9606.ENSP00000381601	EIF2AK2,OASL,HLA-F,PDGFRB,STAT2,STAT1,ISG15,MX1	8.49e-05	0.0011	Human papillomavirus infection
KEGG	map05167	6	182	9606	9606.ENSP00000233057,9606.ENSP00000259951,9606.ENSP00000315768,9606.ENSP00000334448,9606.ENSP00000354394,9606.ENSP00000380697	EIF2AK2,HLA-F,STAT2,GNG2,STAT1,IRF7	0.00017	0.0018	Kaposi's sarcoma-associated herpesvirus infection
KEGG	map04062	6	179	9606	9606.ENSP00000315768,9606.ENSP00000319635,9606.ENSP00000334448,9606.ENSP00000351059,9606.ENSP00000354394,9606.ENSP00000482259	STAT2,CXCR2,GNG2,CX3CR1,STAT1,CCL4	0.00016	0.0018	Chemokine signaling pathway
KEGG	map04622	4	70	9606	9606.ENSP00000263642,9606.ENSP00000368699,9606.ENSP00000369213,9606.ENSP00000380697	IFIH1,ISG15,DDX58,IRF7	0.00031	0.0028	RIG-I-like receptor signaling pathway
KEGG	map05161	5	141	9606	9606.ENSP00000263642,9606.ENSP00000315768,9606.ENSP00000354394,9606.ENSP00000369213,9606.ENSP00000380697	IFIH1,STAT2,STAT1,DDX58,IRF7	0.00045	0.0037	Hepatitis B
KEGG	map05330	3	34	9606	9606.ENSP00000216341,9606.ENSP00000259951,9606.ENSP00000398568	GZMB,HLA-F,PRF1	0.00056	0.0042	Allograft rejection
KEGG	map05332	3	36	9606	9606.ENSP00000216341,9606.ENSP00000259951,9606.ENSP00000398568	GZMB,HLA-F,PRF1	0.00065	0.0045	Graft-versus-host disease
KEGG	map04940	3	39	9606	9606.ENSP00000216341,9606.ENSP00000259951,9606.ENSP00000398568	GZMB,HLA-F,PRF1	0.00081	0.0052	Type I diabetes mellitus
KEGG	map05320	3	48	9606	9606.ENSP00000216341,9606.ENSP00000259951,9606.ENSP00000398568	GZMB,HLA-F,PRF1	0.0014	0.0086	Autoimmune thyroid disease
KEGG	map04217	4	152	9606	9606.ENSP00000233057,9606.ENSP00000315768,9606.ENSP00000354394,9606.ENSP00000360215	EIF2AK2,STAT2,STAT1,ZBP1	0.0049	0.0273	Necroptosis
KEGG	map05203	4	182	9606	9606.ENSP00000233057,9606.ENSP00000259951,9606.ENSP00000343023,9606.ENSP00000380697	EIF2AK2,HLA-F,SP100,IRF7	0.0089	0.0474	Viral carcinogenesis

## Sheet: B_Narrow_KEGG
category	term	number_of_genes	number_of_genes_in_background	ncbiTaxonId	inputGenes	preferredNames	p_value	fdr	description
KEGG	map04650	6	122	9606	9606.ENSP00000262629,9606.ENSP00000289902,9606.ENSP00000354782,9606.ENSP00000356946,9606.ENSP00000380948,9606.ENSP00000398568	TYROBP,FCER1G,CD247,FCGR3A,ITGB2,PRF1	7.17e-07	6.24e-05	Natural killer cell mediated cytotoxicity
KEGG	map05416	4	55	9606	9606.ENSP00000349960,9606.ENSP00000380948,9606.ENSP00000398568,9606.ENSP00000458162	ACTB,ITGB2,PRF1,ACTG1	1.36e-05	0.00059	Viral myocarditis
KEGG	map04145	5	143	9606	9606.ENSP00000349960,9606.ENSP00000356505,9606.ENSP00000356946,9606.ENSP00000380948,9606.ENSP00000458162	ACTB,NCF2,FCGR3A,ITGB2,ACTG1	3.18e-05	0.00092	Phagosome
KEGG	map04670	4	110	9606	9606.ENSP00000349960,9606.ENSP00000356505,9606.ENSP00000380948,9606.ENSP00000458162	ACTB,NCF2,ITGB2,ACTG1	0.00018	0.0039	Leukocyte transendothelial migration
KEGG	map04390	4	152	9606	9606.ENSP00000234091,9606.ENSP00000349960,9606.ENSP00000380948,9606.ENSP00000458162	ID2,ACTB,ITGB2,ACTG1	0.0006	0.0104	Hippo signaling pathway
KEGG	map05140	3	69	9606	9606.ENSP00000356505,9606.ENSP00000356946,9606.ENSP00000380948	NCF2,FCGR3A,ITGB2	0.00075	0.0109	Leishmaniasis
KEGG	map04015	4	201	9606	9606.ENSP00000349960,9606.ENSP00000380948,9606.ENSP00000427114,9606.ENSP00000458162	ACTB,ITGB2,FYB,ACTG1	0.0016	0.0204	Rap1 signaling pathway
KEGG	map05418	3	132	9606	9606.ENSP00000349960,9606.ENSP00000356505,9606.ENSP00000458162	ACTB,NCF2,ACTG1	0.0045	0.0398	Fluid shear stress and atherosclerosis
KEGG	map04611	3	122	9606	9606.ENSP00000289902,9606.ENSP00000349960,9606.ENSP00000458162	FCER1G,ACTB,ACTG1	0.0037	0.0398	Platelet activation
KEGG	map04380	3	124	9606	9606.ENSP00000262629,9606.ENSP00000356505,9606.ENSP00000356946	TYROBP,NCF2,FCGR3A	0.0038	0.0398	Osteoclast differentiation
KEGG	map04210	3	135	9606	9606.ENSP00000349960,9606.ENSP00000398568,9606.ENSP00000458162	ACTB,PRF1,ACTG1	0.0048	0.0398	Apoptosis
KEGG	map05150	2	50	9606	9606.ENSP00000356946,9606.ENSP00000380948	FCGR3A,ITGB2	0.0074	0.0494	Staphylococcus aureus infection
KEGG	map05110	2	48	9606	9606.ENSP00000349960,9606.ENSP00000458162	ACTB,ACTG1	0.0068	0.0494	Vibrio cholerae infection

## Sheet: CD14Mono_Narrow_KEGG
category	term	number_of_genes	number_of_genes_in_background	ncbiTaxonId	inputGenes	preferredNames	p_value	fdr	description
KEGG	map05168	18	179	9606	9606.ENSP00000009530,9606.ENSP00000228928,9606.ENSP00000233057,9606.ENSP00000263341,9606.ENSP00000306245,9606.ENSP00000326804,9606.ENSP00000339398,9606.ENSP00000342278,9606.ENSP00000353099,9606.ENSP00000354394,9606.ENSP00000360869,9606.ENSP00000363976,9606.ENSP00000364114,9606.ENSP00000378786,9606.ENSP00000380697,9606.ENSP00000393566,9606.ENSP00000398890,9606.ENSP00000408146	CD74,OAS3,EIF2AK2,IL1B,FOS,CUL1,HLA-DQA1,OAS2,HLA-DRB1,STAT1,IFIT1,HLA-DMA,HLA-DRB5,HLA-DRA,IRF7,HLA-DPA1,HLA-DMB,HLA-DPB1	1.8e-17	2.74e-15	Herpes simplex infection
KEGG	map05164	17	166	9606	9606.ENSP00000228928,9606.ENSP00000233057,9606.ENSP00000263341,9606.ENSP00000306512,9606.ENSP00000339398,9606.ENSP00000342278,9606.ENSP00000353099,9606.ENSP00000354394,9606.ENSP00000363976,9606.ENSP00000364114,9606.ENSP00000371471,9606.ENSP00000378786,9606.ENSP00000380697,9606.ENSP00000381601,9606.ENSP00000393566,9606.ENSP00000398890,9606.ENSP00000408146	OAS3,EIF2AK2,IL1B,CXCL8,HLA-DQA1,OAS2,HLA-DRB1,STAT1,HLA-DMA,HLA-DRB5,RSAD2,HLA-DRA,IRF7,MX1,HLA-DPA1,HLA-DMB,HLA-DPB1	1.14e-16	8.68e-15	Influenza A
KEGG	map05140	13	69	9606	9606.ENSP00000263341,9606.ENSP00000306245,9606.ENSP00000339398,9606.ENSP00000353099,9606.ENSP00000354394,9606.ENSP00000356946,9606.ENSP00000363976,9606.ENSP00000364114,9606.ENSP00000378786,9606.ENSP00000393566,9606.ENSP00000398890,9606.ENSP00000408146,9606.ENSP00000433642	IL1B,FOS,HLA-DQA1,HLA-DRB1,STAT1,FCGR3A,HLA-DMA,HLA-DRB5,HLA-DRA,HLA-DPA1,HLA-DMB,HLA-DPB1,FCGR3B	4.5e-16	2.28e-14	Leishmaniasis
KEGG	map04659	13	102	9606	9606.ENSP00000011653,9606.ENSP00000242057,9606.ENSP00000263341,9606.ENSP00000306245,9606.ENSP00000339398,9606.ENSP00000353099,9606.ENSP00000354394,9606.ENSP00000363976,9606.ENSP00000364114,9606.ENSP00000378786,9606.ENSP00000393566,9606.ENSP00000398890,9606.ENSP00000408146	CD4,AHR,IL1B,FOS,HLA-DQA1,HLA-DRB1,STAT1,HLA-DMA,HLA-DRB5,HLA-DRA,HLA-DPA1,HLA-DMB,HLA-DPB1	4.27e-14	1.62e-12	Th17 cell differentiation
KEGG	map05150	10	50	9606	9606.ENSP00000339398,9606.ENSP00000353099,9606.ENSP00000356946,9606.ENSP00000363976,9606.ENSP00000364114,9606.ENSP00000378786,9606.ENSP00000393566,9606.ENSP00000398890,9606.ENSP00000408146,9606.ENSP00000433642	HLA-DQA1,HLA-DRB1,FCGR3A,HLA-DMA,HLA-DRB5,HLA-DRA,HLA-DPA1,HLA-DMB,HLA-DPB1,FCGR3B	7.52e-13	2.29e-11	Staphylococcus aureus infection
KEGG	map05332	9	36	9606	9606.ENSP00000263341,9606.ENSP00000339398,9606.ENSP00000353099,9606.ENSP00000363976,9606.ENSP00000364114,9606.ENSP00000378786,9606.ENSP00000393566,9606.ENSP00000398890,9606.ENSP00000408146	IL1B,HLA-DQA1,HLA-DRB1,HLA-DMA,HLA-DRB5,HLA-DRA,HLA-DPA1,HLA-DMB,HLA-DPB1	1.92e-12	4.87e-11	Graft-versus-host disease
KEGG	map05323	11	83	9606	9606.ENSP00000263341,9606.ENSP00000306245,9606.ENSP00000306512,9606.ENSP00000339398,9606.ENSP00000353099,9606.ENSP00000363976,9606.ENSP00000364114,9606.ENSP00000378786,9606.ENSP00000393566,9606.ENSP00000398890,9606.ENSP00000408146	IL1B,FOS,CXCL8,HLA-DQA1,HLA-DRB1,HLA-DMA,HLA-DRB5,HLA-DRA,HLA-DPA1,HLA-DMB,HLA-DPB1	2.88e-12	6.26e-11	Rheumatoid arthritis
KEGG	map04940	9	39	9606	9606.ENSP00000263341,9606.ENSP00000339398,9606.ENSP00000353099,9606.ENSP00000363976,9606.ENSP00000364114,9606.ENSP00000378786,9606.ENSP00000393566,9606.ENSP00000398890,9606.ENSP00000408146	IL1B,HLA-DQA1,HLA-DRB1,HLA-DMA,HLA-DRB5,HLA-DRA,HLA-DPA1,HLA-DMB,HLA-DPB1	3.59e-12	6.83e-11	Type I diabetes mellitus
KEGG	map05321	10	62	9606	9606.ENSP00000263341,9606.ENSP00000339398,9606.ENSP00000353099,9606.ENSP00000354394,9606.ENSP00000363976,9606.ENSP00000364114,9606.ENSP00000378786,9606.ENSP00000393566,9606.ENSP00000398890,9606.ENSP00000408146	IL1B,HLA-DQA1,HLA-DRB1,STAT1,HLA-DMA,HLA-DRB5,HLA-DRA,HLA-DPA1,HLA-DMB,HLA-DPB1	5.07e-12	8.57e-11	Inflammatory bowel disease (IBD)
KEGG	map04658	11	88	9606	9606.ENSP00000011653,9606.ENSP00000306245,9606.ENSP00000339398,9606.ENSP00000353099,9606.ENSP00000354394,9606.ENSP00000363976,9606.ENSP00000364114,9606.ENSP00000378786,9606.ENSP00000393566,9606.ENSP00000398890,9606.ENSP00000408146	CD4,FOS,HLA-DQA1,HLA-DRB1,STAT1,HLA-DMA,HLA-DRB5,HLA-DRA,HLA-DPA1,HLA-DMB,HLA-DPB1	5.15e-12	8.57e-11	Th1 and Th2 cell differentiation
KEGG	map04612	10	65	9606	9606.ENSP00000009530,9606.ENSP00000011653,9606.ENSP00000339398,9606.ENSP00000353099,9606.ENSP00000363976,9606.ENSP00000364114,9606.ENSP00000378786,9606.ENSP00000393566,9606.ENSP00000398890,9606.ENSP00000408146	CD74,CD4,HLA-DQA1,HLA-DRB1,HLA-DMA,HLA-DRB5,HLA-DRA,HLA-DPA1,HLA-DMB,HLA-DPB1	7.74e-12	1.07e-10	Antigen processing and presentation
KEGG	map05310	8	27	9606	9606.ENSP00000339398,9606.ENSP00000353099,9606.ENSP00000363976,9606.ENSP00000364114,9606.ENSP00000378786,9606.ENSP00000393566,9606.ENSP00000398890,9606.ENSP00000408146	HLA-DQA1,HLA-DRB1,HLA-DMA,HLA-DRB5,HLA-DRA,HLA-DPA1,HLA-DMB,HLA-DPB1	1.08e-11	1.36e-10	Asthma
KEGG	map05152	13	170	9606	9606.ENSP00000009530,9606.ENSP00000263341,9606.ENSP00000339398,9606.ENSP00000353099,9606.ENSP00000354394,9606.ENSP00000356946,9606.ENSP00000363976,9606.ENSP00000364114,9606.ENSP00000378786,9606.ENSP00000393566,9606.ENSP00000398890,9606.ENSP00000408146,9606.ENSP00000433642	CD74,IL1B,HLA-DQA1,HLA-DRB1,STAT1,FCGR3A,HLA-DMA,HLA-DRB5,HLA-DRA,HLA-DPA1,HLA-DMB,HLA-DPB1,FCGR3B	1.74e-11	2.03e-10	Tuberculosis
KEGG	map05330	8	34	9606	9606.ENSP00000339398,9606.ENSP00000353099,9606.ENSP00000363976,9606.ENSP00000364114,9606.ENSP00000378786,9606.ENSP00000393566,9606.ENSP00000398890,9606.ENSP00000408146	HLA-DQA1,HLA-DRB1,HLA-DMA,HLA-DRB5,HLA-DRA,HLA-DPA1,HLA-DMB,HLA-DPB1	5.23e-11	5.68e-10	Allograft rejection
KEGG	map05166	14	250	9606	9606.ENSP00000242480,9606.ENSP00000306245,9606.ENSP00000336790,9606.ENSP00000339398,9606.ENSP00000344352,9606.ENSP00000353099,9606.ENSP00000363976,9606.ENSP00000364114,9606.ENSP00000378786,9606.ENSP00000384849,9606.ENSP00000393566,9606.ENSP00000398890,9606.ENSP00000408146,9606.ENSP00000469647	EGR2,FOS,ATF4,HLA-DQA1,ATF3,HLA-DRB1,HLA-DMA,HLA-DRB5,HLA-DRA,CDKN1A,HLA-DPA1,HLA-DMB,HLA-DPB1,ZFP36	1.39e-10	1.41e-09	HTLV-I infection
KEGG	map04640	10	91	9606	9606.ENSP00000011653,9606.ENSP00000263341,9606.ENSP00000339398,9606.ENSP00000353099,9606.ENSP00000363976,9606.ENSP00000364114,9606.ENSP00000378786,9606.ENSP00000393566,9606.ENSP00000398890,9606.ENSP00000408146	CD4,IL1B,HLA-DQA1,HLA-DRB1,HLA-DMA,HLA-DRB5,HLA-DRA,HLA-DPA1,HLA-DMB,HLA-DPB1	1.6e-10	1.52e-09	Hematopoietic cell lineage
KEGG	map05322	10	92	9606	9606.ENSP00000339398,9606.ENSP00000353099,9606.ENSP00000356946,9606.ENSP00000363976,9606.ENSP00000364114,9606.ENSP00000378786,9606.ENSP00000393566,9606.ENSP00000398890,9606.ENSP00000408146,9606.ENSP00000433642	HLA-DQA1,HLA-DRB1,FCGR3A,HLA-DMA,HLA-DRB5,HLA-DRA,HLA-DPA1,HLA-DMB,HLA-DPB1,FCGR3B	1.77e-10	1.58e-09	Systemic lupus erythematosus
KEGG	map04672	8	43	9606	9606.ENSP00000339398,9606.ENSP00000353099,9606.ENSP00000363976,9606.ENSP00000364114,9606.ENSP00000378786,9606.ENSP00000393566,9606.ENSP00000398890,9606.ENSP00000408146	HLA-DQA1,HLA-DRB1,HLA-DMA,HLA-DRB5,HLA-DRA,HLA-DPA1,HLA-DMB,HLA-DPB1	2.71e-10	2.29e-09	Intestinal immune network for IgA production
KEGG	map05320	8	48	9606	9606.ENSP00000339398,9606.ENSP00000353099,9606.ENSP00000363976,9606.ENSP00000364114,9606.ENSP00000378786,9606.ENSP00000393566,9606.ENSP00000398890,9606.ENSP00000408146	HLA-DQA1,HLA-DRB1,HLA-DMA,HLA-DRB5,HLA-DRA,HLA-DPA1,HLA-DMB,HLA-DPB1	5.92e-10	4.74e-09	Autoimmune thyroid disease
KEGG	map04145	11	143	9606	9606.ENSP00000301071,9606.ENSP00000339398,9606.ENSP00000353099,9606.ENSP00000356946,9606.ENSP00000363976,9606.ENSP00000364114,9606.ENSP00000378786,9606.ENSP00000393566,9606.ENSP00000398890,9606.ENSP00000408146,9606.ENSP00000433642	TUBA1A,HLA-DQA1,HLA-DRB1,FCGR3A,HLA-DMA,HLA-DRB5,HLA-DRA,HLA-DPA1,HLA-DMB,HLA-DPB1,FCGR3B	6.44e-10	4.89e-09	Phagosome
KEGG	map05416	8	55	9606	9606.ENSP00000339398,9606.ENSP00000353099,9606.ENSP00000363976,9606.ENSP00000364114,9606.ENSP00000378786,9606.ENSP00000393566,9606.ENSP00000398890,9606.ENSP00000408146	HLA-DQA1,HLA-DRB1,HLA-DMA,HLA-DRB5,HLA-DRA,HLA-DPA1,HLA-DMB,HLA-DPB1	1.57e-09	1.13e-08	Viral myocarditis
KEGG	map05145	9	109	9606	9606.ENSP00000339398,9606.ENSP00000353099,9606.ENSP00000354394,9606.ENSP00000363976,9606.ENSP00000364114,9606.ENSP00000378786,9606.ENSP00000393566,9606.ENSP00000398890,9606.ENSP00000408146	HLA-DQA1,HLA-DRB1,STAT1,HLA-DMA,HLA-DRB5,HLA-DRA,HLA-DPA1,HLA-DMB,HLA-DPB1	1.41e-08	9.72e-08	Toxoplasmosis
KEGG	map05160	9	130	9606	9606.ENSP00000228928,9606.ENSP00000233057,9606.ENSP00000245414,9606.ENSP00000306512,9606.ENSP00000342278,9606.ENSP00000354394,9606.ENSP00000360869,9606.ENSP00000380697,9606.ENSP00000384849	OAS3,EIF2AK2,IRF1,CXCL8,OAS2,STAT1,IFIT1,IRF7,CDKN1A	5.88e-08	3.88e-07	Hepatitis C
KEGG	map04514	9	137	9606	9606.ENSP00000011653,9606.ENSP00000339398,9606.ENSP00000353099,9606.ENSP00000363976,9606.ENSP00000364114,9606.ENSP00000378786,9606.ENSP00000393566,9606.ENSP00000398890,9606.ENSP00000408146	CD4,HLA-DQA1,HLA-DRB1,HLA-DMA,HLA-DRB5,HLA-DRA,HLA-DPA1,HLA-DMB,HLA-DPB1	8.98e-08	5.69e-07	Cell adhesion molecules (CAMs)
KEGG	map04380	8	124	9606	9606.ENSP00000245919,9606.ENSP00000252818,9606.ENSP00000263341,9606.ENSP00000303315,9606.ENSP00000306245,9606.ENSP00000354394,9606.ENSP00000356946,9606.ENSP00000433642	FOSB,JUND,IL1B,JUNB,FOS,STAT1,FCGR3A,FCGR3B	5.49e-07	3.34e-06	Osteoclast differentiation
KEGG	map05169	9	192	9606	9606.ENSP00000233057,9606.ENSP00000339398,9606.ENSP00000344547,9606.ENSP00000353099,9606.ENSP00000364114,9606.ENSP00000378786,9606.ENSP00000384849,9606.ENSP00000393566,9606.ENSP00000408146	EIF2AK2,HLA-DQA1,PTMA,HLA-DRB1,HLA-DRB5,HLA-DRA,CDKN1A,HLA-DPA1,HLA-DPB1	1.34e-06	7.85e-06	Epstein-Barr virus infection
KEGG	map05162	7	131	9606	9606.ENSP00000228928,9606.ENSP00000233057,9606.ENSP00000263341,9606.ENSP00000342278,9606.ENSP00000354394,9606.ENSP00000380697,9606.ENSP00000381601	OAS3,EIF2AK2,IL1B,OAS2,STAT1,IRF7,MX1	9.42e-06	5.3e-05	Measles
KEGG	map05161	7	141	9606	9606.ENSP00000242480,9606.ENSP00000306245,9606.ENSP00000306512,9606.ENSP00000336790,9606.ENSP00000354394,9606.ENSP00000380697,9606.ENSP00000384849	EGR2,FOS,CXCL8,ATF4,STAT1,IRF7,CDKN1A	1.49e-05	8.07e-05	Hepatitis B
KEGG	map05133	5	73	9606	9606.ENSP00000245414,9606.ENSP00000263341,9606.ENSP00000278407,9606.ENSP00000306245,9606.ENSP00000306512	IRF1,IL1B,SERPING1,FOS,CXCL8	6.2e-05	0.00033	Pertussis
KEGG	map05167	7	182	9606	9606.ENSP00000233057,9606.ENSP00000306245,9606.ENSP00000306512,9606.ENSP00000354394,9606.ENSP00000380697,9606.ENSP00000384849,9606.ENSP00000469647	EIF2AK2,FOS,CXCL8,STAT1,IRF7,CDKN1A,ZFP36	7.11e-05	0.00036	Kaposi's sarcoma-associated herpesvirus infection
KEGG	map04657	5	91	9606	9606.ENSP00000245919,9606.ENSP00000252818,9606.ENSP00000263341,9606.ENSP00000306245,9606.ENSP00000306512	FOSB,JUND,IL1B,FOS,CXCL8	0.00017	0.00082	IL-17 signaling pathway
KEGG	map04620	5	100	9606	9606.ENSP00000263341,9606.ENSP00000306245,9606.ENSP00000306512,9606.ENSP00000354394,9606.ENSP00000380697	IL1B,FOS,CXCL8,STAT1,IRF7	0.00025	0.0012	Toll-like receptor signaling pathway
KEGG	map04621	6	165	9606	9606.ENSP00000228928,9606.ENSP00000263341,9606.ENSP00000306512,9606.ENSP00000342278,9606.ENSP00000354394,9606.ENSP00000380697	OAS3,IL1B,CXCL8,OAS2,STAT1,IRF7	0.00032	0.0015	NOD-like receptor signaling pathway
KEGG	map05219	3	41	9606	9606.ENSP00000306512,9606.ENSP00000379038,9606.ENSP00000384849	CXCL8,TYMP,CDKN1A	0.0017	0.0075	Bladder cancer
KEGG	map05165	7	316	9606	9606.ENSP00000233057,9606.ENSP00000245414,9606.ENSP00000257570,9606.ENSP00000354394,9606.ENSP00000368699,9606.ENSP00000381601,9606.ENSP00000384849	EIF2AK2,IRF1,OASL,STAT1,ISG15,MX1,CDKN1A	0.0018	0.0077	Human papillomavirus infection
KEGG	map04668	4	108	9606	9606.ENSP00000263341,9606.ENSP00000303315,9606.ENSP00000306245,9606.ENSP00000336790	IL1B,JUNB,FOS,ATF4	0.0031	0.0131	TNF signaling pathway
KEGG	map05203	5	182	9606	9606.ENSP00000233057,9606.ENSP00000242480,9606.ENSP00000336790,9606.ENSP00000380697,9606.ENSP00000384849	EIF2AK2,EGR2,ATF4,IRF7,CDKN1A	0.0034	0.0138	Viral carcinogenesis
KEGG	map04010	6	292	9606	9606.ENSP00000215631,9606.ENSP00000252818,9606.ENSP00000263341,9606.ENSP00000288943,9606.ENSP00000306245,9606.ENSP00000336790	GADD45B,JUND,IL1B,DUSP2,FOS,ATF4	0.0054	0.0215	MAPK signaling pathway
KEGG	map05031	3	65	9606	9606.ENSP00000245919,9606.ENSP00000306245,9606.ENSP00000336790	FOSB,FOS,ATF4	0.0058	0.0227	Amphetamine addiction
KEGG	map04917	3	68	9606	9606.ENSP00000245414,9606.ENSP00000306245,9606.ENSP00000354394	IRF1,FOS,STAT1	0.0066	0.0249	Prolactin signaling pathway
KEGG	map04210	4	135	9606	9606.ENSP00000215631,9606.ENSP00000301071,9606.ENSP00000306245,9606.ENSP00000336790	GADD45B,TUBA1A,FOS,ATF4	0.0067	0.0249	Apoptosis
KEGG	map04622	3	70	9606	9606.ENSP00000306512,9606.ENSP00000368699,9606.ENSP00000380697	CXCL8,ISG15,IRF7	0.0071	0.0257	RIG-I-like receptor signaling pathway
KEGG	map05212	3	74	9606	9606.ENSP00000215631,9606.ENSP00000354394,9606.ENSP00000384849	GADD45B,STAT1,CDKN1A	0.0082	0.029	Pancreatic cancer
KEGG	map04921	4	149	9606	9606.ENSP00000235382,9606.ENSP00000306245,9606.ENSP00000307940,9606.ENSP00000384849	RGS2,FOS,EEF2,CDKN1A	0.0093	0.0321	Oxytocin signaling pathway
KEGG	map05132	3	82	9606	9606.ENSP00000263341,9606.ENSP00000306245,9606.ENSP00000306512	IL1B,FOS,CXCL8	0.0107	0.0363	Salmonella infection
KEGG	map05210	3	85	9606	9606.ENSP00000215631,9606.ENSP00000306245,9606.ENSP00000384849	GADD45B,FOS,CDKN1A	0.0118	0.039	Colorectal cancer
KEGG	map04141	4	161	9606	9606.ENSP00000200453,9606.ENSP00000233057,9606.ENSP00000326804,9606.ENSP00000336790	PPP1R15A,EIF2AK2,CUL1,ATF4	0.012	0.039	Protein processing in endoplasmic reticulum
KEGG	map04710	2	30	9606	9606.ENSP00000256495,9606.ENSP00000326804	BHLHE40,CUL1	0.0127	0.0402	Circadian rhythm
KEGG	map05202	4	167	9606	9606.ENSP00000215631,9606.ENSP00000306512,9606.ENSP00000382204,9606.ENSP00000384849	GADD45B,CXCL8,JMJD1C,CDKN1A	0.0135	0.042	Transcriptional misregulation in cancer
KEGG	map04064	3	91	9606	9606.ENSP00000215631,9606.ENSP00000263341,9606.ENSP00000306512	GADD45B,IL1B,CXCL8	0.0141	0.0428	NF-kappa B signaling pathway

## Sheet: CD16Mono_Narrow_KEGG
category	term	number_of_genes	number_of_genes_in_background	ncbiTaxonId	inputGenes	preferredNames	p_value	fdr	description
KEGG	map05150	7	50	9606	9606.ENSP00000332139,9606.ENSP00000339398,9606.ENSP00000356946,9606.ENSP00000364076,9606.ENSP00000378786,9606.ENSP00000393566,9606.ENSP00000408146	CFD,HLA-DQA1,FCGR3A,HLA-DQA2,HLA-DRA,HLA-DPA1,HLA-DPB1	9.54e-12	5.05e-10	Staphylococcus aureus infection
KEGG	map05310	5	27	9606	9606.ENSP00000339398,9606.ENSP00000364076,9606.ENSP00000378786,9606.ENSP00000393566,9606.ENSP00000408146	HLA-DQA1,HLA-DQA2,HLA-DRA,HLA-DPA1,HLA-DPB1	3.09e-09	8.19e-08	Asthma
KEGG	map05140	6	69	9606	9606.ENSP00000339398,9606.ENSP00000356946,9606.ENSP00000364076,9606.ENSP00000378786,9606.ENSP00000393566,9606.ENSP00000408146	HLA-DQA1,FCGR3A,HLA-DQA2,HLA-DRA,HLA-DPA1,HLA-DPB1	4.63e-09	8.19e-08	Leishmaniasis
KEGG	map05332	5	36	9606	9606.ENSP00000339398,9606.ENSP00000364076,9606.ENSP00000378786,9606.ENSP00000393566,9606.ENSP00000408146	HLA-DQA1,HLA-DQA2,HLA-DRA,HLA-DPA1,HLA-DPB1	1.14e-08	9.38e-08	Graft-versus-host disease
KEGG	map05330	5	34	9606	9606.ENSP00000339398,9606.ENSP00000364076,9606.ENSP00000378786,9606.ENSP00000393566,9606.ENSP00000408146	HLA-DQA1,HLA-DQA2,HLA-DRA,HLA-DPA1,HLA-DPB1	8.75e-09	9.38e-08	Allograft rejection
KEGG	map04514	7	137	9606	9606.ENSP00000160262,9606.ENSP00000339398,9606.ENSP00000353238,9606.ENSP00000364076,9606.ENSP00000378786,9606.ENSP00000393566,9606.ENSP00000408146	ICAM3,HLA-DQA1,SPN,HLA-DQA2,HLA-DRA,HLA-DPA1,HLA-DPB1	7.08e-09	9.38e-08	Cell adhesion molecules (CAMs)
KEGG	map04145	7	143	9606	9606.ENSP00000301071,9606.ENSP00000339398,9606.ENSP00000356946,9606.ENSP00000364076,9606.ENSP00000378786,9606.ENSP00000393566,9606.ENSP00000408146	TUBA1A,HLA-DQA1,FCGR3A,HLA-DQA2,HLA-DRA,HLA-DPA1,HLA-DPB1	9.4e-09	9.38e-08	Phagosome
KEGG	map04940	5	39	9606	9606.ENSP00000339398,9606.ENSP00000364076,9606.ENSP00000378786,9606.ENSP00000393566,9606.ENSP00000408146	HLA-DQA1,HLA-DQA2,HLA-DRA,HLA-DPA1,HLA-DPB1	1.64e-08	1.09e-07	Type I diabetes mellitus
KEGG	map05322	6	92	9606	9606.ENSP00000339398,9606.ENSP00000356946,9606.ENSP00000364076,9606.ENSP00000378786,9606.ENSP00000393566,9606.ENSP00000408146	HLA-DQA1,FCGR3A,HLA-DQA2,HLA-DRA,HLA-DPA1,HLA-DPB1	2.35e-08	1.38e-07	Systemic lupus erythematosus
KEGG	map04672	5	43	9606	9606.ENSP00000339398,9606.ENSP00000364076,9606.ENSP00000378786,9606.ENSP00000393566,9606.ENSP00000408146	HLA-DQA1,HLA-DQA2,HLA-DRA,HLA-DPA1,HLA-DPB1	2.57e-08	1.38e-07	Intestinal immune network for IgA production
KEGG	map05152	7	170	9606	9606.ENSP00000339398,9606.ENSP00000356946,9606.ENSP00000364076,9606.ENSP00000371194,9606.ENSP00000378786,9606.ENSP00000393566,9606.ENSP00000408146	HLA-DQA1,FCGR3A,HLA-DQA2,LSP1,HLA-DRA,HLA-DPA1,HLA-DPB1	2.96e-08	1.42e-07	Tuberculosis
KEGG	map05320	5	48	9606	9606.ENSP00000339398,9606.ENSP00000364076,9606.ENSP00000378786,9606.ENSP00000393566,9606.ENSP00000408146	HLA-DQA1,HLA-DQA2,HLA-DRA,HLA-DPA1,HLA-DPB1	4.28e-08	1.89e-07	Autoimmune thyroid disease
KEGG	map05169	7	192	9606	9606.ENSP00000339398,9606.ENSP00000353238,9606.ENSP00000364076,9606.ENSP00000378786,9606.ENSP00000393566,9606.ENSP00000408146,9606.ENSP00000428924	HLA-DQA1,SPN,HLA-DQA2,HLA-DRA,HLA-DPA1,HLA-DPB1,LYN	6.61e-08	2.7e-07	Epstein-Barr virus infection
KEGG	map05416	5	55	9606	9606.ENSP00000339398,9606.ENSP00000364076,9606.ENSP00000378786,9606.ENSP00000393566,9606.ENSP00000408146	HLA-DQA1,HLA-DQA2,HLA-DRA,HLA-DPA1,HLA-DPB1	8.07e-08	3.06e-07	Viral myocarditis
KEGG	map05321	5	62	9606	9606.ENSP00000339398,9606.ENSP00000364076,9606.ENSP00000378786,9606.ENSP00000393566,9606.ENSP00000408146	HLA-DQA1,HLA-DQA2,HLA-DRA,HLA-DPA1,HLA-DPB1	1.41e-07	5e-07	Inflammatory bowel disease (IBD)
KEGG	map04612	5	65	9606	9606.ENSP00000339398,9606.ENSP00000364076,9606.ENSP00000378786,9606.ENSP00000393566,9606.ENSP00000408146	HLA-DQA1,HLA-DQA2,HLA-DRA,HLA-DPA1,HLA-DPB1	1.77e-07	5.85e-07	Antigen processing and presentation
KEGG	map05323	5	83	9606	9606.ENSP00000339398,9606.ENSP00000364076,9606.ENSP00000378786,9606.ENSP00000393566,9606.ENSP00000408146	HLA-DQA1,HLA-DQA2,HLA-DRA,HLA-DPA1,HLA-DPB1	5.58e-07	1.74e-06	Rheumatoid arthritis
KEGG	map04658	5	88	9606	9606.ENSP00000339398,9606.ENSP00000364076,9606.ENSP00000378786,9606.ENSP00000393566,9606.ENSP00000408146	HLA-DQA1,HLA-DQA2,HLA-DRA,HLA-DPA1,HLA-DPB1	7.36e-07	2.17e-06	Th1 and Th2 cell differentiation
KEGG	map04640	5	91	9606	9606.ENSP00000339398,9606.ENSP00000364076,9606.ENSP00000378786,9606.ENSP00000393566,9606.ENSP00000408146	HLA-DQA1,HLA-DQA2,HLA-DRA,HLA-DPA1,HLA-DPB1	8.62e-07	2.4e-06	Hematopoietic cell lineage
KEGG	map05168	6	179	9606	9606.ENSP00000247153,9606.ENSP00000339398,9606.ENSP00000364076,9606.ENSP00000378786,9606.ENSP00000393566,9606.ENSP00000408146	CFP,HLA-DQA1,HLA-DQA2,HLA-DRA,HLA-DPA1,HLA-DPB1	1.02e-06	2.7e-06	Herpes simplex infection
KEGG	map04659	5	102	9606	9606.ENSP00000339398,9606.ENSP00000364076,9606.ENSP00000378786,9606.ENSP00000393566,9606.ENSP00000408146	HLA-DQA1,HLA-DQA2,HLA-DRA,HLA-DPA1,HLA-DPB1	1.48e-06	3.73e-06	Th17 cell differentiation
KEGG	map05145	5	109	9606	9606.ENSP00000339398,9606.ENSP00000364076,9606.ENSP00000378786,9606.ENSP00000393566,9606.ENSP00000408146	HLA-DQA1,HLA-DQA2,HLA-DRA,HLA-DPA1,HLA-DPB1	2.02e-06	4.87e-06	Toxoplasmosis
KEGG	map05164	5	166	9606	9606.ENSP00000339398,9606.ENSP00000364076,9606.ENSP00000378786,9606.ENSP00000393566,9606.ENSP00000408146	HLA-DQA1,HLA-DQA2,HLA-DRA,HLA-DPA1,HLA-DPB1	1.47e-05	3.38e-05	Influenza A
KEGG	map05166	5	250	9606	9606.ENSP00000339398,9606.ENSP00000364076,9606.ENSP00000378786,9606.ENSP00000393566,9606.ENSP00000408146	HLA-DQA1,HLA-DQA2,HLA-DRA,HLA-DPA1,HLA-DPB1	9.87e-05	0.00022	HTLV-I infection
KEGG	map03013	3	159	9606	9606.ENSP00000313007,9606.ENSP00000339063,9606.ENSP00000419449	PABPC1,EEF1A1,EIF1	0.0033	0.0069	RNA transport
KEGG	map04666	2	88	9606	9606.ENSP00000356946,9606.ENSP00000428924	FCGR3A,LYN	0.012	0.0244	Fc gamma R-mediated phagocytosis
KEGG	map04650	2	122	9606	9606.ENSP00000262629,9606.ENSP00000356946	TYROBP,FCGR3A	0.0219	0.043	Natural killer cell mediated cytotoxicity
KEGG	map04380	2	124	9606	9606.ENSP00000262629,9606.ENSP00000356946	TYROBP,FCGR3A	0.0226	0.043	Osteoclast differentiation

## Sheet: CD4T_Narrow_KEGG
category	term	number_of_genes	number_of_genes_in_background	ncbiTaxonId	inputGenes	preferredNames	p_value	fdr	description
KEGG	map05164	16	166	9606	9606.ENSP00000228928,9606.ENSP00000233057,9606.ENSP00000241261,9606.ENSP00000263642,9606.ENSP00000315768,9606.ENSP00000342278,9606.ENSP00000353099,9606.ENSP00000354394,9606.ENSP00000357459,9606.ENSP00000371471,9606.ENSP00000378786,9606.ENSP00000380697,9606.ENSP00000381601,9606.ENSP00000388001,9606.ENSP00000393566,9606.ENSP00000408146	OAS3,EIF2AK2,TNFSF10,IFIH1,STAT2,OAS2,HLA-DRB1,STAT1,ADAR,RSAD2,HLA-DRA,IRF7,MX1,OAS1,HLA-DPA1,HLA-DPB1	2.46e-18	1.62e-16	Influenza A
KEGG	map05168	14	179	9606	9606.ENSP00000228928,9606.ENSP00000233057,9606.ENSP00000263642,9606.ENSP00000315768,9606.ENSP00000342278,9606.ENSP00000343023,9606.ENSP00000353099,9606.ENSP00000354394,9606.ENSP00000360869,9606.ENSP00000378786,9606.ENSP00000380697,9606.ENSP00000388001,9606.ENSP00000393566,9606.ENSP00000408146	OAS3,EIF2AK2,IFIH1,STAT2,OAS2,SP100,HLA-DRB1,STAT1,IFIT1,HLA-DRA,IRF7,OAS1,HLA-DPA1,HLA-DPB1	5.92e-15	1.95e-13	Herpes simplex infection
KEGG	map05162	11	131	9606	9606.ENSP00000228928,9606.ENSP00000233057,9606.ENSP00000241261,9606.ENSP00000263642,9606.ENSP00000315768,9606.ENSP00000342278,9606.ENSP00000354394,9606.ENSP00000357459,9606.ENSP00000380697,9606.ENSP00000381601,9606.ENSP00000388001	OAS3,EIF2AK2,TNFSF10,IFIH1,STAT2,OAS2,STAT1,ADAR,IRF7,MX1,OAS1	2.93e-12	6.45e-11	Measles
KEGG	map05160	8	130	9606	9606.ENSP00000228928,9606.ENSP00000233057,9606.ENSP00000315768,9606.ENSP00000342278,9606.ENSP00000354394,9606.ENSP00000360869,9606.ENSP00000380697,9606.ENSP00000388001	OAS3,EIF2AK2,STAT2,OAS2,STAT1,IFIT1,IRF7,OAS1	3.24e-08	5.34e-07	Hepatitis C
KEGG	map04621	8	165	9606	9606.ENSP00000228928,9606.ENSP00000315768,9606.ENSP00000342278,9606.ENSP00000354394,9606.ENSP00000357113,9606.ENSP00000359504,9606.ENSP00000380697,9606.ENSP00000388001	OAS3,STAT2,OAS2,STAT1,IFI16,GBP1,IRF7,OAS1	1.87e-07	2.47e-06	NOD-like receptor signaling pathway
KEGG	map05330	5	34	9606	9606.ENSP00000353099,9606.ENSP00000378786,9606.ENSP00000393566,9606.ENSP00000398568,9606.ENSP00000408146	HLA-DRB1,HLA-DRA,HLA-DPA1,PRF1,HLA-DPB1	2.65e-07	2.92e-06	Allograft rejection
KEGG	map05332	5	36	9606	9606.ENSP00000353099,9606.ENSP00000378786,9606.ENSP00000393566,9606.ENSP00000398568,9606.ENSP00000408146	HLA-DRB1,HLA-DRA,HLA-DPA1,PRF1,HLA-DPB1	3.43e-07	3.24e-06	Graft-versus-host disease
KEGG	map04940	5	39	9606	9606.ENSP00000353099,9606.ENSP00000378786,9606.ENSP00000393566,9606.ENSP00000398568,9606.ENSP00000408146	HLA-DRB1,HLA-DRA,HLA-DPA1,PRF1,HLA-DPB1	4.93e-07	4.07e-06	Type I diabetes mellitus
KEGG	map05320	5	48	9606	9606.ENSP00000353099,9606.ENSP00000378786,9606.ENSP00000393566,9606.ENSP00000398568,9606.ENSP00000408146	HLA-DRB1,HLA-DRA,HLA-DPA1,PRF1,HLA-DPB1	1.27e-06	9.32e-06	Autoimmune thyroid disease
KEGG	map05416	5	55	9606	9606.ENSP00000353099,9606.ENSP00000378786,9606.ENSP00000393566,9606.ENSP00000398568,9606.ENSP00000408146	HLA-DRB1,HLA-DRA,HLA-DPA1,PRF1,HLA-DPB1	2.37e-06	1.57e-05	Viral myocarditis
KEGG	map05321	5	62	9606	9606.ENSP00000353099,9606.ENSP00000354394,9606.ENSP00000378786,9606.ENSP00000393566,9606.ENSP00000408146	HLA-DRB1,STAT1,HLA-DRA,HLA-DPA1,HLA-DPB1	4.12e-06	2.47e-05	Inflammatory bowel disease (IBD)
KEGG	map05310	4	27	9606	9606.ENSP00000353099,9606.ENSP00000378786,9606.ENSP00000393566,9606.ENSP00000408146	HLA-DRB1,HLA-DRA,HLA-DPA1,HLA-DPB1	4.39e-06	2.47e-05	Asthma
KEGG	map05140	5	69	9606	9606.ENSP00000353099,9606.ENSP00000354394,9606.ENSP00000378786,9606.ENSP00000393566,9606.ENSP00000408146	HLA-DRB1,STAT1,HLA-DRA,HLA-DPA1,HLA-DPB1	6.74e-06	3.42e-05	Leishmaniasis
KEGG	map04658	5	88	9606	9606.ENSP00000353099,9606.ENSP00000354394,9606.ENSP00000378786,9606.ENSP00000393566,9606.ENSP00000408146	HLA-DRB1,STAT1,HLA-DRA,HLA-DPA1,HLA-DPB1	2.06e-05	9.72e-05	Th1 and Th2 cell differentiation
KEGG	map04672	4	43	9606	9606.ENSP00000353099,9606.ENSP00000378786,9606.ENSP00000393566,9606.ENSP00000408146	HLA-DRB1,HLA-DRA,HLA-DPA1,HLA-DPB1	2.39e-05	0.0001	Intestinal immune network for IgA production
KEGG	map05150	4	50	9606	9606.ENSP00000353099,9606.ENSP00000378786,9606.ENSP00000393566,9606.ENSP00000408146	HLA-DRB1,HLA-DRA,HLA-DPA1,HLA-DPB1	4.15e-05	0.00017	Staphylococcus aureus infection
KEGG	map04659	5	102	9606	9606.ENSP00000353099,9606.ENSP00000354394,9606.ENSP00000378786,9606.ENSP00000393566,9606.ENSP00000408146	HLA-DRB1,STAT1,HLA-DRA,HLA-DPA1,HLA-DPB1	4.06e-05	0.00017	Th17 cell differentiation
KEGG	map05145	5	109	9606	9606.ENSP00000353099,9606.ENSP00000354394,9606.ENSP00000378786,9606.ENSP00000393566,9606.ENSP00000408146	HLA-DRB1,STAT1,HLA-DRA,HLA-DPA1,HLA-DPB1	5.5e-05	0.0002	Toxoplasmosis
KEGG	map04612	4	65	9606	9606.ENSP00000353099,9606.ENSP00000378786,9606.ENSP00000393566,9606.ENSP00000408146	HLA-DRB1,HLA-DRA,HLA-DPA1,HLA-DPB1	0.00011	0.00038	Antigen processing and presentation
KEGG	map04217	5	152	9606	9606.ENSP00000233057,9606.ENSP00000241261,9606.ENSP00000308351,9606.ENSP00000315768,9606.ENSP00000354394	EIF2AK2,TNFSF10,MLKL,STAT2,STAT1	0.00025	0.00082	Necroptosis
KEGG	map05323	4	83	9606	9606.ENSP00000353099,9606.ENSP00000378786,9606.ENSP00000393566,9606.ENSP00000408146	HLA-DRB1,HLA-DRA,HLA-DPA1,HLA-DPB1	0.00027	0.00084	Rheumatoid arthritis
KEGG	map05322	4	92	9606	9606.ENSP00000353099,9606.ENSP00000378786,9606.ENSP00000393566,9606.ENSP00000408146	HLA-DRB1,HLA-DRA,HLA-DPA1,HLA-DPB1	0.00039	0.0011	Systemic lupus erythematosus
KEGG	map05152	5	170	9606	9606.ENSP00000353099,9606.ENSP00000354394,9606.ENSP00000378786,9606.ENSP00000393566,9606.ENSP00000408146	HLA-DRB1,STAT1,HLA-DRA,HLA-DPA1,HLA-DPB1	0.00041	0.0011	Tuberculosis
KEGG	map04640	4	91	9606	9606.ENSP00000353099,9606.ENSP00000378786,9606.ENSP00000393566,9606.ENSP00000408146	HLA-DRB1,HLA-DRA,HLA-DPA1,HLA-DPB1	0.00037	0.0011	Hematopoietic cell lineage
KEGG	map05169	5	192	9606	9606.ENSP00000233057,9606.ENSP00000353099,9606.ENSP00000378786,9606.ENSP00000393566,9606.ENSP00000408146	EIF2AK2,HLA-DRB1,HLA-DRA,HLA-DPA1,HLA-DPB1	0.0007	0.0018	Epstein-Barr virus infection
KEGG	map04514	4	137	9606	9606.ENSP00000353099,9606.ENSP00000378786,9606.ENSP00000393566,9606.ENSP00000408146	HLA-DRB1,HLA-DRA,HLA-DPA1,HLA-DPB1	0.0016	0.0042	Cell adhesion molecules (CAMs)
KEGG	map05161	4	141	9606	9606.ENSP00000263642,9606.ENSP00000315768,9606.ENSP00000354394,9606.ENSP00000380697	IFIH1,STAT2,STAT1,IRF7	0.0018	0.0044	Hepatitis B
KEGG	map04145	4	143	9606	9606.ENSP00000353099,9606.ENSP00000378786,9606.ENSP00000393566,9606.ENSP00000408146	HLA-DRB1,HLA-DRA,HLA-DPA1,HLA-DPB1	0.0019	0.0045	Phagosome
KEGG	map05166	5	250	9606	9606.ENSP00000216037,9606.ENSP00000353099,9606.ENSP00000378786,9606.ENSP00000393566,9606.ENSP00000408146	XBP1,HLA-DRB1,HLA-DRA,HLA-DPA1,HLA-DPB1	0.0022	0.005	HTLV-I infection
KEGG	map04622	3	70	9606	9606.ENSP00000263642,9606.ENSP00000368699,9606.ENSP00000380697	IFIH1,ISG15,IRF7	0.0023	0.005	RIG-I-like receptor signaling pathway
KEGG	map05167	4	182	9606	9606.ENSP00000233057,9606.ENSP00000315768,9606.ENSP00000354394,9606.ENSP00000380697	EIF2AK2,STAT2,STAT1,IRF7	0.0044	0.0095	Kaposi's sarcoma-associated herpesvirus infection
KEGG	map05165	5	316	9606	9606.ENSP00000233057,9606.ENSP00000315768,9606.ENSP00000354394,9606.ENSP00000368699,9606.ENSP00000381601	EIF2AK2,STAT2,STAT1,ISG15,MX1	0.0058	0.012	Human papillomavirus infection
KEGG	map04650	3	122	9606	9606.ENSP00000241261,9606.ENSP00000262629,9606.ENSP00000398568	TNFSF10,TYROBP,PRF1	0.0102	0.0204	Natural killer cell mediated cytotoxicity
KEGG	map04380	3	124	9606	9606.ENSP00000262629,9606.ENSP00000315768,9606.ENSP00000354394	TYROBP,STAT2,STAT1	0.0107	0.0207	Osteoclast differentiation
KEGG	map04623	2	62	9606	9606.ENSP00000357459,9606.ENSP00000380697	ADAR,IRF7	0.0221	0.0416	Cytosolic DNA-sensing pathway

## Sheet: CD8T_Narrow_KEGG
category	term	number_of_genes	number_of_genes_in_background	ncbiTaxonId	inputGenes	preferredNames	p_value	fdr	description
KEGG	map05164	16	166	9606	9606.ENSP00000228928,9606.ENSP00000233057,9606.ENSP00000241261,9606.ENSP00000263642,9606.ENSP00000315768,9606.ENSP00000342278,9606.ENSP00000353099,9606.ENSP00000354394,9606.ENSP00000357459,9606.ENSP00000371471,9606.ENSP00000378786,9606.ENSP00000380697,9606.ENSP00000381601,9606.ENSP00000388001,9606.ENSP00000393566,9606.ENSP00000408146	OAS3,EIF2AK2,TNFSF10,IFIH1,STAT2,OAS2,HLA-DRB1,STAT1,ADAR,RSAD2,HLA-DRA,IRF7,MX1,OAS1,HLA-DPA1,HLA-DPB1	2.46e-18	1.62e-16	Influenza A
KEGG	map05168	14	179	9606	9606.ENSP00000228928,9606.ENSP00000233057,9606.ENSP00000263642,9606.ENSP00000315768,9606.ENSP00000342278,9606.ENSP00000343023,9606.ENSP00000353099,9606.ENSP00000354394,9606.ENSP00000360869,9606.ENSP00000378786,9606.ENSP00000380697,9606.ENSP00000388001,9606.ENSP00000393566,9606.ENSP00000408146	OAS3,EIF2AK2,IFIH1,STAT2,OAS2,SP100,HLA-DRB1,STAT1,IFIT1,HLA-DRA,IRF7,OAS1,HLA-DPA1,HLA-DPB1	5.92e-15	1.95e-13	Herpes simplex infection
KEGG	map05162	11	131	9606	9606.ENSP00000228928,9606.ENSP00000233057,9606.ENSP00000241261,9606.ENSP00000263642,9606.ENSP00000315768,9606.ENSP00000342278,9606.ENSP00000354394,9606.ENSP00000357459,9606.ENSP00000380697,9606.ENSP00000381601,9606.ENSP00000388001	OAS3,EIF2AK2,TNFSF10,IFIH1,STAT2,OAS2,STAT1,ADAR,IRF7,MX1,OAS1	2.93e-12	6.45e-11	Measles
KEGG	map05160	8	130	9606	9606.ENSP00000228928,9606.ENSP00000233057,9606.ENSP00000315768,9606.ENSP00000342278,9606.ENSP00000354394,9606.ENSP00000360869,9606.ENSP00000380697,9606.ENSP00000388001	OAS3,EIF2AK2,STAT2,OAS2,STAT1,IFIT1,IRF7,OAS1	3.24e-08	5.34e-07	Hepatitis C
KEGG	map04621	8	165	9606	9606.ENSP00000228928,9606.ENSP00000315768,9606.ENSP00000342278,9606.ENSP00000354394,9606.ENSP00000357113,9606.ENSP00000359504,9606.ENSP00000380697,9606.ENSP00000388001	OAS3,STAT2,OAS2,STAT1,IFI16,GBP1,IRF7,OAS1	1.87e-07	2.47e-06	NOD-like receptor signaling pathway
KEGG	map05330	5	34	9606	9606.ENSP00000353099,9606.ENSP00000378786,9606.ENSP00000393566,9606.ENSP00000398568,9606.ENSP00000408146	HLA-DRB1,HLA-DRA,HLA-DPA1,PRF1,HLA-DPB1	2.65e-07	2.92e-06	Allograft rejection
KEGG	map05332	5	36	9606	9606.ENSP00000353099,9606.ENSP00000378786,9606.ENSP00000393566,9606.ENSP00000398568,9606.ENSP00000408146	HLA-DRB1,HLA-DRA,HLA-DPA1,PRF1,HLA-DPB1	3.43e-07	3.24e-06	Graft-versus-host disease
KEGG	map04940	5	39	9606	9606.ENSP00000353099,9606.ENSP00000378786,9606.ENSP00000393566,9606.ENSP00000398568,9606.ENSP00000408146	HLA-DRB1,HLA-DRA,HLA-DPA1,PRF1,HLA-DPB1	4.93e-07	4.07e-06	Type I diabetes mellitus
KEGG	map05320	5	48	9606	9606.ENSP00000353099,9606.ENSP00000378786,9606.ENSP00000393566,9606.ENSP00000398568,9606.ENSP00000408146	HLA-DRB1,HLA-DRA,HLA-DPA1,PRF1,HLA-DPB1	1.27e-06	9.32e-06	Autoimmune thyroid disease
KEGG	map05416	5	55	9606	9606.ENSP00000353099,9606.ENSP00000378786,9606.ENSP00000393566,9606.ENSP00000398568,9606.ENSP00000408146	HLA-DRB1,HLA-DRA,HLA-DPA1,PRF1,HLA-DPB1	2.37e-06	1.57e-05	Viral myocarditis
KEGG	map05321	5	62	9606	9606.ENSP00000353099,9606.ENSP00000354394,9606.ENSP00000378786,9606.ENSP00000393566,9606.ENSP00000408146	HLA-DRB1,STAT1,HLA-DRA,HLA-DPA1,HLA-DPB1	4.12e-06	2.47e-05	Inflammatory bowel disease (IBD)
KEGG	map05310	4	27	9606	9606.ENSP00000353099,9606.ENSP00000378786,9606.ENSP00000393566,9606.ENSP00000408146	HLA-DRB1,HLA-DRA,HLA-DPA1,HLA-DPB1	4.39e-06	2.47e-05	Asthma
KEGG	map05140	5	69	9606	9606.ENSP00000353099,9606.ENSP00000354394,9606.ENSP00000378786,9606.ENSP00000393566,9606.ENSP00000408146	HLA-DRB1,STAT1,HLA-DRA,HLA-DPA1,HLA-DPB1	6.74e-06	3.42e-05	Leishmaniasis
KEGG	map04658	5	88	9606	9606.ENSP00000353099,9606.ENSP00000354394,9606.ENSP00000378786,9606.ENSP00000393566,9606.ENSP00000408146	HLA-DRB1,STAT1,HLA-DRA,HLA-DPA1,HLA-DPB1	2.06e-05	9.72e-05	Th1 and Th2 cell differentiation
KEGG	map04672	4	43	9606	9606.ENSP00000353099,9606.ENSP00000378786,9606.ENSP00000393566,9606.ENSP00000408146	HLA-DRB1,HLA-DRA,HLA-DPA1,HLA-DPB1	2.39e-05	0.0001	Intestinal immune network for IgA production
KEGG	map05150	4	50	9606	9606.ENSP00000353099,9606.ENSP00000378786,9606.ENSP00000393566,9606.ENSP00000408146	HLA-DRB1,HLA-DRA,HLA-DPA1,HLA-DPB1	4.15e-05	0.00017	Staphylococcus aureus infection
KEGG	map04659	5	102	9606	9606.ENSP00000353099,9606.ENSP00000354394,9606.ENSP00000378786,9606.ENSP00000393566,9606.ENSP00000408146	HLA-DRB1,STAT1,HLA-DRA,HLA-DPA1,HLA-DPB1	4.06e-05	0.00017	Th17 cell differentiation
KEGG	map05145	5	109	9606	9606.ENSP00000353099,9606.ENSP00000354394,9606.ENSP00000378786,9606.ENSP00000393566,9606.ENSP00000408146	HLA-DRB1,STAT1,HLA-DRA,HLA-DPA1,HLA-DPB1	5.5e-05	0.0002	Toxoplasmosis
KEGG	map04612	4	65	9606	9606.ENSP00000353099,9606.ENSP00000378786,9606.ENSP00000393566,9606.ENSP00000408146	HLA-DRB1,HLA-DRA,HLA-DPA1,HLA-DPB1	0.00011	0.00038	Antigen processing and presentation
KEGG	map04217	5	152	9606	9606.ENSP00000233057,9606.ENSP00000241261,9606.ENSP00000308351,9606.ENSP00000315768,9606.ENSP00000354394	EIF2AK2,TNFSF10,MLKL,STAT2,STAT1	0.00025	0.00082	Necroptosis
KEGG	map05323	4	83	9606	9606.ENSP00000353099,9606.ENSP00000378786,9606.ENSP00000393566,9606.ENSP00000408146	HLA-DRB1,HLA-DRA,HLA-DPA1,HLA-DPB1	0.00027	0.00084	Rheumatoid arthritis
KEGG	map05322	4	92	9606	9606.ENSP00000353099,9606.ENSP00000378786,9606.ENSP00000393566,9606.ENSP00000408146	HLA-DRB1,HLA-DRA,HLA-DPA1,HLA-DPB1	0.00039	0.0011	Systemic lupus erythematosus
KEGG	map05152	5	170	9606	9606.ENSP00000353099,9606.ENSP00000354394,9606.ENSP00000378786,9606.ENSP00000393566,9606.ENSP00000408146	HLA-DRB1,STAT1,HLA-DRA,HLA-DPA1,HLA-DPB1	0.00041	0.0011	Tuberculosis
KEGG	map04640	4	91	9606	9606.ENSP00000353099,9606.ENSP00000378786,9606.ENSP00000393566,9606.ENSP00000408146	HLA-DRB1,HLA-DRA,HLA-DPA1,HLA-DPB1	0.00037	0.0011	Hematopoietic cell lineage
KEGG	map05169	5	192	9606	9606.ENSP00000233057,9606.ENSP00000353099,9606.ENSP00000378786,9606.ENSP00000393566,9606.ENSP00000408146	EIF2AK2,HLA-DRB1,HLA-DRA,HLA-DPA1,HLA-DPB1	0.0007	0.0018	Epstein-Barr virus infection
KEGG	map04514	4	137	9606	9606.ENSP00000353099,9606.ENSP00000378786,9606.ENSP00000393566,9606.ENSP00000408146	HLA-DRB1,HLA-DRA,HLA-DPA1,HLA-DPB1	0.0016	0.0042	Cell adhesion molecules (CAMs)
KEGG	map05161	4	141	9606	9606.ENSP00000263642,9606.ENSP00000315768,9606.ENSP00000354394,9606.ENSP00000380697	IFIH1,STAT2,STAT1,IRF7	0.0018	0.0044	Hepatitis B
KEGG	map04145	4	143	9606	9606.ENSP00000353099,9606.ENSP00000378786,9606.ENSP00000393566,9606.ENSP00000408146	HLA-DRB1,HLA-DRA,HLA-DPA1,HLA-DPB1	0.0019	0.0045	Phagosome
KEGG	map05166	5	250	9606	9606.ENSP00000216037,9606.ENSP00000353099,9606.ENSP00000378786,9606.ENSP00000393566,9606.ENSP00000408146	XBP1,HLA-DRB1,HLA-DRA,HLA-DPA1,HLA-DPB1	0.0022	0.005	HTLV-I infection
KEGG	map04622	3	70	9606	9606.ENSP00000263642,9606.ENSP00000368699,9606.ENSP00000380697	IFIH1,ISG15,IRF7	0.0023	0.005	RIG-I-like receptor signaling pathway
KEGG	map05167	4	182	9606	9606.ENSP00000233057,9606.ENSP00000315768,9606.ENSP00000354394,9606.ENSP00000380697	EIF2AK2,STAT2,STAT1,IRF7	0.0044	0.0095	Kaposi's sarcoma-associated herpesvirus infection
KEGG	map05165	5	316	9606	9606.ENSP00000233057,9606.ENSP00000315768,9606.ENSP00000354394,9606.ENSP00000368699,9606.ENSP00000381601	EIF2AK2,STAT2,STAT1,ISG15,MX1	0.0058	0.012	Human papillomavirus infection
KEGG	map04650	3	122	9606	9606.ENSP00000241261,9606.ENSP00000262629,9606.ENSP00000398568	TNFSF10,TYROBP,PRF1	0.0102	0.0204	Natural killer cell mediated cytotoxicity
KEGG	map04380	3	124	9606	9606.ENSP00000262629,9606.ENSP00000315768,9606.ENSP00000354394	TYROBP,STAT2,STAT1	0.0107	0.0207	Osteoclast differentiation
KEGG	map04623	2	62	9606	9606.ENSP00000357459,9606.ENSP00000380697	ADAR,IRF7	0.0221	0.0416	Cytosolic DNA-sensing pathway

## Sheet: ProlifLymph_Narrow_KEGG
category	term	number_of_genes	number_of_genes_in_background	ncbiTaxonId	inputGenes	preferredNames	p_value	fdr	description
KEGG	map05164	5	166	9606	9606.ENSP00000228928,9606.ENSP00000342278,9606.ENSP00000371471,9606.ENSP00000381601,9606.ENSP00000388001	OAS3,OAS2,RSAD2,MX1,OAS1	2.5e-08	1.5e-07	Influenza A
KEGG	map05162	4	131	9606	9606.ENSP00000228928,9606.ENSP00000342278,9606.ENSP00000381601,9606.ENSP00000388001	OAS3,OAS2,MX1,OAS1	7.84e-07	2.28e-06	Measles
KEGG	map05160	4	130	9606	9606.ENSP00000228928,9606.ENSP00000342278,9606.ENSP00000360869,9606.ENSP00000388001	OAS3,OAS2,IFIT1,OAS1	7.61e-07	2.28e-06	Hepatitis C
KEGG	map05168	4	179	9606	9606.ENSP00000228928,9606.ENSP00000342278,9606.ENSP00000360869,9606.ENSP00000388001	OAS3,OAS2,IFIT1,OAS1	2.64e-06	3.96e-06	Herpes simplex infection
KEGG	map04621	3	165	9606	9606.ENSP00000228928,9606.ENSP00000342278,9606.ENSP00000388001	OAS3,OAS2,OAS1	0.00011	0.00013	NOD-like receptor signaling pathway

## Sheet: PB_Narrow_KEGG
category	term	number_of_genes	number_of_genes_in_background	ncbiTaxonId	inputGenes	preferredNames	p_value	fdr	description
KEGG	map05164	12	166	9606	9606.ENSP00000228928,9606.ENSP00000233057,9606.ENSP00000263642,9606.ENSP00000306512,9606.ENSP00000342278,9606.ENSP00000354394,9606.ENSP00000357459,9606.ENSP00000371471,9606.ENSP00000380697,9606.ENSP00000381601,9606.ENSP00000384863,9606.ENSP00000388001	OAS3,EIF2AK2,IFIH1,CXCL8,OAS2,STAT1,ADAR,RSAD2,IRF7,MX1,XPO1,OAS1	1.97e-11	2.65e-09	Influenza A
KEGG	map05162	10	131	9606	9606.ENSP00000228928,9606.ENSP00000233057,9606.ENSP00000261254,9606.ENSP00000263642,9606.ENSP00000342278,9606.ENSP00000354394,9606.ENSP00000357459,9606.ENSP00000380697,9606.ENSP00000381601,9606.ENSP00000388001	OAS3,EIF2AK2,CCND2,IFIH1,OAS2,STAT1,ADAR,IRF7,MX1,OAS1	6.31e-10	4.26e-08	Measles
KEGG	map05168	9	179	9606	9606.ENSP00000228928,9606.ENSP00000233057,9606.ENSP00000263642,9606.ENSP00000342278,9606.ENSP00000346206,9606.ENSP00000354394,9606.ENSP00000360869,9606.ENSP00000380697,9606.ENSP00000388001	OAS3,EIF2AK2,IFIH1,OAS2,TAP1,STAT1,IFIT1,IRF7,OAS1	1.45e-07	6.53e-06	Herpes simplex infection
KEGG	map05160	8	130	9606	9606.ENSP00000228928,9606.ENSP00000233057,9606.ENSP00000306512,9606.ENSP00000342278,9606.ENSP00000354394,9606.ENSP00000360869,9606.ENSP00000380697,9606.ENSP00000388001	OAS3,EIF2AK2,CXCL8,OAS2,STAT1,IFIT1,IRF7,OAS1	1.72e-07	6.53e-06	Hepatitis C
KEGG	map04141	8	161	9606	9606.ENSP00000216037,9606.ENSP00000233057,9606.ENSP00000286091,9606.ENSP00000295006,9606.ENSP00000320866,9606.ENSP00000324173,9606.ENSP00000385385,9606.ENSP00000480150	XBP1,EIF2AK2,PDIA4,CAPN2,CALR,HSPA5,PDIA6,HYOU1	8.11e-07	2.19e-05	Protein processing in endoplasmic reticulum
KEGG	map04621	6	165	9606	9606.ENSP00000228928,9606.ENSP00000306512,9606.ENSP00000342278,9606.ENSP00000354394,9606.ENSP00000380697,9606.ENSP00000388001	OAS3,CXCL8,OAS2,STAT1,IRF7,OAS1	0.00011	0.0025	NOD-like receptor signaling pathway
KEGG	map04650	5	122	9606	9606.ENSP00000216341,9606.ENSP00000356946,9606.ENSP00000398568,9606.ENSP00000433642,9606.ENSP00000482457	GZMB,FCGR3A,PRF1,FCGR3B,PLCG2	0.00025	0.0048	Natural killer cell mediated cytotoxicity
KEGG	map05140	4	69	9606	9606.ENSP00000354394,9606.ENSP00000356946,9606.ENSP00000380227,9606.ENSP00000433642	STAT1,FCGR3A,ITGA4,FCGR3B	0.00031	0.0052	Leishmaniasis
KEGG	map04622	4	70	9606	9606.ENSP00000263642,9606.ENSP00000306512,9606.ENSP00000368699,9606.ENSP00000380697	IFIH1,CXCL8,ISG15,IRF7	0.00032	0.0052	RIG-I-like receptor signaling pathway
KEGG	map05165	7	316	9606	9606.ENSP00000233057,9606.ENSP00000261254,9606.ENSP00000267082,9606.ENSP00000354394,9606.ENSP00000368699,9606.ENSP00000380227,9606.ENSP00000381601	EIF2AK2,CCND2,ITGB7,STAT1,ISG15,ITGA4,MX1	0.00057	0.0076	Human papillomavirus infection
KEGG	map05167	5	182	9606	9606.ENSP00000233057,9606.ENSP00000306512,9606.ENSP00000354394,9606.ENSP00000380697,9606.ENSP00000482457	EIF2AK2,CXCL8,STAT1,IRF7,PLCG2	0.0014	0.0176	Kaposi's sarcoma-associated herpesvirus infection
KEGG	map05169	5	192	9606	9606.ENSP00000226279,9606.ENSP00000233057,9606.ENSP00000346762,9606.ENSP00000384863,9606.ENSP00000482457	CD38,EIF2AK2,SND1,XPO1,PLCG2	0.0018	0.0203	Epstein-Barr virus infection
KEGG	map04380	4	124	9606	9606.ENSP00000354394,9606.ENSP00000356946,9606.ENSP00000433642,9606.ENSP00000482457	STAT1,FCGR3A,FCGR3B,PLCG2	0.0025	0.0259	Osteoclast differentiation
KEGG	map04612	3	65	9606	9606.ENSP00000320866,9606.ENSP00000324173,9606.ENSP00000346206	CALR,HSPA5,TAP1	0.0034	0.0324	Antigen processing and presentation
KEGG	map04210	4	135	9606	9606.ENSP00000216341,9606.ENSP00000295006,9606.ENSP00000355759,9606.ENSP00000398568	GZMB,CAPN2,PARP1,PRF1	0.0034	0.0324	Apoptosis
KEGG	map05161	4	141	9606	9606.ENSP00000263642,9606.ENSP00000306512,9606.ENSP00000354394,9606.ENSP00000380697	IFIH1,CXCL8,STAT1,IRF7	0.0039	0.033	Hepatitis B
KEGG	map04662	3	70	9606	9606.ENSP00000221972,9606.ENSP00000386187,9606.ENSP00000482457	CD79A,IFITM1,PLCG2	0.0041	0.033	B cell receptor signaling pathway
KEGG	map04145	4	143	9606	9606.ENSP00000320866,9606.ENSP00000346206,9606.ENSP00000356946,9606.ENSP00000433642	CALR,TAP1,FCGR3A,FCGR3B	0.0041	0.033	Phagosome
KEGG	map04217	4	152	9606	9606.ENSP00000233057,9606.ENSP00000295006,9606.ENSP00000354394,9606.ENSP00000355759	EIF2AK2,CAPN2,STAT1,PARP1	0.0051	0.036	Necroptosis
KEGG	map05202	4	167	9606	9606.ENSP00000216341,9606.ENSP00000261254,9606.ENSP00000267082,9606.ENSP00000306512	GZMB,CCND2,ITGB7,CXCL8	0.007	0.0471	Transcriptional misregulation in cancer
