# Supplementary material for: Interferon-mediated NK cell activation increases cytolytic activity against T follicular helper cells and limits antibody response to SARS-CoV-2
Source: Nat Immunol. 2025 Nov 21;26(12):2201–17. doi: 10.1038/s41590-025-02341-1 (PMC12643942; doi:10.1038/s41590-025-02341-1)
Supplement: Supplementary file 11 — qPCR and flow cytometry data. [file 41590_2025_2341_MOESM11_ESM.xlsx]

## Sheet: 7B
Donor	Gene	Condition	dCt
IDK012	IFIT1	IFNa	10.0851
IDK013	IFIT1	IFNa	2.22934
IDK014	IFIT1	IFNa	14.5203
IDK015	IFIT1	IFNa	14.4086
IDK017	IFIT1	IFNa	13.5582
IDK019	IFIT1	IFNa	14.4605
IDK020	IFIT1	IFNa	13.6277
IDK021	IFIT1	IFNa	15.4366
IDK012	ISG15	IFNa	13.0905
IDK013	ISG15	IFNa	5.70668
IDK014	ISG15	IFNa	15.0245
IDK015	ISG15	IFNa	14.6977
IDK017	ISG15	IFNa	13.8757
IDK019	ISG15	IFNa	15.2708
IDK020	ISG15	IFNa	14.562
IDK021	ISG15	IFNa	17.7777
IDK012	MX1	IFNa	7.21028
IDK013	MX1	IFNa	2.36594
IDK014	MX1	IFNa	7.738
IDK015	MX1	IFNa	7.85887
IDK017	MX1	IFNa	7.92742
IDK019	MX1	IFNa	8.0916
IDK020	MX1	IFNa	7.41796
IDK021	MX1	IFNa	8.64557
IDK012	OAS1	IFNa	5.00107
IDK013	OAS1	IFNa	-0.231405
IDK014	OAS1	IFNa	9.46119
IDK015	OAS1	IFNa	8.95992
IDK017	OAS1	IFNa	8.8408
IDK019	OAS1	IFNa	10.2851
IDK020	OAS1	IFNa	8.97382
IDK021	OAS1	IFNa	10.452
IDK022	IFIT1	IFNa	16.9052
IDK022	ISG15	IFNa	18.2623
IDK022	MX1	IFNa	11.3411
IDK022	OAS1	IFNa	12.5943
IDK023	IFIT1	IFNa	17.2049
IDK023	ISG15	IFNa	17.7169
IDK023	MX1	IFNa	11.318
IDK023	OAS1	IFNa	12.7019
IDK024	IFIT1	IFNa	16.5734
IDK024	ISG15	IFNa	17.7986
IDK024	MX1	IFNa	11.8403
IDK024	OAS1	IFNa	12.7272
IDK012	IFIT1	Unstim	15.5721
IDK013	IFIT1	Unstim	15.1772
IDK014	IFIT1	Unstim	23.27
IDK015	IFIT1	Unstim	22.525
IDK017	IFIT1	Unstim	23.0621
IDK019	IFIT1	Unstim	18.4712
IDK020	IFIT1	Unstim	21.1527
IDK021	IFIT1	Unstim	19.2412
IDK012	ISG15	Unstim	17.858
IDK013	ISG15	Unstim	15.5306
IDK014	ISG15	Unstim	22.2008
IDK015	ISG15	Unstim	18.2573
IDK017	ISG15	Unstim	20.6753
IDK019	ISG15	Unstim	18.5929
IDK020	ISG15	Unstim	20.1876
IDK021	ISG15	Unstim	20.8142
IDK012	MX1	Unstim	12.6634
IDK013	MX1	Unstim	11.2877
IDK014	MX1	Unstim	15.6676
IDK015	MX1	Unstim	14.2527
IDK017	MX1	Unstim	14.2241
IDK019	MX1	Unstim	11.4027
IDK020	MX1	Unstim	14.0819
IDK021	MX1	Unstim	13.3144
IDK012	OAS1	Unstim	11.9983
IDK013	OAS1	Unstim	8.71463
IDK014	OAS1	Unstim	16.3467
IDK015	OAS1	Unstim	13.7029
IDK017	OAS1	Unstim	14.4704
IDK019	OAS1	Unstim	14.5836
IDK020	OAS1	Unstim	14.8361
IDK021	OAS1	Unstim	14.3575
IDK022	IFIT1	Unstim	26.2872
IDK022	ISG15	Unstim	25.3832
IDK022	MX1	Unstim	19.3352
IDK022	OAS1	Unstim	19.3965
IDK023	IFIT1	Unstim	26.0032
IDK023	ISG15	Unstim	24.3522
IDK023	MX1	Unstim	19.0845
IDK023	OAS1	Unstim	18.8638
IDK024	IFIT1	Unstim	24.4649
IDK024	ISG15	Unstim	24.5425
IDK024	MX1	Unstim	18.0909
IDK024	OAS1	Unstim	18.6866

## Sheet: 7C
Donor	Condition	Activated (CD38+CD69+)	CD107a+	IFNg+	NKG2D+	Perforin+	GZMB+
IDK014	Unstim	25.3	12.6	3.03	76.1	91.1	75.1
IDK014	IFNa	83.3	35	8.81	71.5	95.7	84.8
IDK020	Unstim	25.5	14.3	4.03	89.7	91.1	73
IDK020	IFNa	55.6	23.3	4.48	86.7	93.2	74
IDK014	Unstim NK only	3.46	3.35	1.17	66.6	63.7	54.8
IDK014	IFNa NK only	67	18.5	2.55	70.6	76.8	54.2
IDK020	Unstim NK only	4.47	4.34	1.76	76.6	59.9	64
IDK020	IFNa NK only	52	10.2	3.87	75	71.3	62.3
IDK021	Unstim	22	7.08	1.33	81.9	80.5	73.8
IDK021	IFNa	42.1	19.4	1.41	75.1	84.3	71.2
IDK022	Unstim	31.6	14.5	3.54	85.3	90.9	76.8
IDK022	IFNa	72.3	30.3	7.04	77.9	94.1	80.4
IDK021	Unstim NK only	7.25	7.91	1.12	81.1	66.1	71.5
IDK021	IFNa NK only	34.7	24.9	1.53	76.4	72.9	69.4
IDK022	Unstim NK only	6.03	12.5	1.59	77.4	63.8	54.1
IDK022	IFNa NK only	60.1	26.2	4.05	72.7	73.5	53.3
IDK023	Unstim	29.8	7.83	1.77	72.3	78.7	78.8
IDK023	IFNa	79.9	12.1	1.55	75.3	86.5	80.5
IDK024	Unstim	40.1	5.56	0.36	87.5	79.6	58.1
IDK024	IFNa	85.2	13.4	1.52	85.3	90.7	67.2
IDK015	Unstim	44.1	11.6	0.78	80.5	82.8	85.2
IDK015	IFNa	82.3	24.8	2.16	81.8	89.1	86.7
IDK017	Unstim	38.3	11.7	2.74	88.8	33.5	63.5
IDK017	IFNa	79.4	20.9	4.57	87.8	57.3	69.8
IDK023	Unstim NK only	3.25	2.97	0.18	69.8	54.9	74.9
IDK023	IFNa NK only	49.5	6.1	0.41	69.6	66.8	75.7
IDK024	Unstim NK only	27.2	4.4	0.22	81.2	78.6	56.6
IDK024	IFNa NK only	83	8.09	0.45	80.3	82.9	64.5
IDK015	Unstim NK only	8.27	6.15	0.44	70.3	65.8	78.1
IDK015	IFNa NK only	70.6	12.1	0.8	65.8	73.5	81.1
IDK017	Unstim NK only	13.6	12.2	1.34	88.7	28.1	60.4
IDK017	IFNa NK only	73.8	18.2	2.01	86.1	50	67
IDK012	Unstim	7.22	14.9	12.3	69.5	80.2	56.3
IDK012	IFNa	33.9	22.6	1.71	68.8	90.4	60.3
IDK013	Unstim	49	27.6	21.1	67.5	83.5	94.1
IDK013	IFNa	81.6	44	22.9	70.4	87.8	95.1
IDK019	Unstim	39.6	19.9	6.77	69.9	71.8	87.4
IDK019	IFNa	80.3	35.4	5.67	65.5	80.3	89.9
IDK012	Unstim NK only	3.97	22.7	1.76	70.5	38.6	32.8
IDK012	IFNa NK only	36.7	27.9	1.61	73.1	44.1	36.8
IDK013	Unstim NK only	38.7	19.3	15.9	74.6	85.1	89.5
IDK013	IFNa NK only	78	32	3.09	73	89	85.7
IDK019	Unstim NK only	35.4	19.2	6.9	70.7	79.8	83.4
IDK019	IFNa NK only	81.4	28	1.3	58.9	85.4	82.6

## Sheet: 7D
Donor	Condition	Target Cell	Background Subtracted Killing
IDK012	IFNa	iTfh	2.5
IDK012	Unstim	iTfh	-1.2
IDK013	IFNa	iTfh	13.8
IDK013	Unstim	iTfh	7.1
IDK014	IFNa	iTfh	8.8
IDK014	Unstim	iTfh	2.6
IDK015	IFNa	iTfh	5.5
IDK015	Unstim	iTfh	1.6
IDK017	IFNa	iTfh	3.17
IDK017	Unstim	iTfh	2.47
IDK020	IFNa	iTfh	8
IDK020	Unstim	iTfh	3.6
IDK021	IFNa	iTfh	3.5
IDK021	Unstim	iTfh	5.6
IDK022	IFNa	iTfh	4.9
IDK022	Unstim	iTfh	2.5
IDK023	IFNa	iTfh	0
IDK023	Unstim	iTfh	0.2
IDK024	IFNa	iTfh	5.8
IDK024	Unstim	iTfh	2.1
IDK029	IFNa	Activated	2.1
IDK029	Unstim	Activated	2.4
IDK029	IFNa	iTfh	4.6
IDK029	Unstim	iTfh	3.4
IDK029	IFNa	Resting	3.5
IDK029	Unstim	Resting	0.2
IDK031	IFNa	Activated	6.4
IDK031	Unstim	Activated	5.5
IDK031	IFNa	iTfh	8.1
IDK031	Unstim	iTfh	5.8
IDK031	IFNa	Resting	-2
IDK031	Unstim	Resting	2.2
IDK032	IFNa	Activated	2
IDK032	Unstim	Activated	3.5
IDK032	IFNa	iTfh	2.3
IDK032	Unstim	iTfh	0
IDK032	IFNa	Resting	1.2
IDK032	Unstim	Resting	1.1
IDK033	IFNa	Activated	3.7
IDK033	Unstim	Activated	2.2
IDK033	IFNa	iTfh	15
IDK033	Unstim	iTfh	10.6
IDK033	IFNa	Resting	2.7
IDK033	Unstim	Resting	2.3
IDK035	IFNa	Activated	1.3
IDK035	Unstim	Activated	1.7
IDK035	IFNa	iTfh	8.3
IDK035	Unstim	iTfh	1.9
IDK035	IFNa	Resting	6.67
IDK035	Unstim	Resting	7.77
IDK036	IFNa	Activated	-0.7
IDK036	Unstim	Activated	-1
IDK036	IFNa	iTfh	2.3
IDK036	Unstim	iTfh	2.5
IDK036	IFNa	Resting	1.2
IDK036	Unstim	Resting	2.8
IDK037	IFNa	Activated	3.3
IDK037	Unstim	Activated	2.5
IDK037	IFNa	iTfh	5.6
IDK037	Unstim	iTfh	5.1
IDK037	IFNa	Resting	0.6
IDK037	Unstim	Resting	-1.2
IDK038	IFNa	Activated	1.9
IDK038	Unstim	Activated	1.9
IDK038	IFNa	iTfh	6.5
IDK038	Unstim	iTfh	4.9
IDK038	IFNa	Resting	2.4
IDK038	Unstim	Resting	1.5
IDK039	IFNa	Activated	2.3
IDK039	Unstim	Activated	4.1
IDK039	IFNa	iTfh	4.5
IDK039	Unstim	iTfh	5
IDK039	IFNa	Resting	3.3
IDK039	Unstim	Resting	-0.1
IDK040	IFNa	Activated	2.5
IDK040	Unstim	Activated	-0.5
IDK040	IFNa	iTfh	6.8
IDK040	Unstim	iTfh	5.5
IDK040	IFNa	Resting	4.1
IDK040	Unstim	Resting	-1.2

## Sheet: 7E
Donor	Condition	CXCR5 MFI (CD56dim CD16high)
IDK035	Unstim	1038
IDK036	Unstim	764
IDK037	Unstim	1240
IDK038	Unstim	892
IDK039	Unstim	1079
IDK040	Unstim	866
IDK035	IFNα	1093
IDK036	IFNα	812
IDK037	IFNα	1308
IDK038	IFNα	988
IDK039	IFNα	1141
IDK040	IFNα	966
IDK029	Unstim	1116
IDK030	Unstim	1075
IDK031	Unstim	1041
IDK032	Unstim	1283
IDK033	Unstim	1126
IDK034	Unstim	915
IDK029	IFNα	1234
IDK030	IFNα	1196
IDK031	IFNα	1165
IDK032	IFNα	1389
IDK033	IFNα	1371
IDK034	IFNα	1058

## Sheet: 7F
Donor	Gene	ddCt	dKilling
IDK012	IFIT1	5.48701	3.5
IDK012	ISG15	4.76747	3.5
IDK012	MX1	5.45313	3.5
IDK012	OAS1	6.99727	3.5
IDK013	IFIT1	12.9479	6.7
IDK013	ISG15	9.82393	6.7
IDK013	MX1	8.92176	6.7
IDK013	OAS1	8.94603	6.7
IDK014	IFIT1	8.74973	6.2
IDK014	ISG15	7.17635	6.2
IDK014	MX1	7.92964	6.2
IDK014	OAS1	6.88549	6.2
IDK015	IFIT1	8.11638	3.9
IDK015	ISG15	3.55958	3.9
IDK015	MX1	6.39383	3.9
IDK015	OAS1	4.74302	3.9
IDK017	IFIT1	9.50398	0.7
IDK017	ISG15	6.79953	0.7
IDK017	MX1	6.29667	0.7
IDK017	OAS1	5.62965	0.7
IDK020	IFIT1	7.52504	4.4
IDK020	ISG15	5.62554	4.4
IDK020	MX1	6.66395	4.4
IDK020	OAS1	5.86225	4.4
IDK021	IFIT1	3.80466	-2.1
IDK021	ISG15	3.03651	-2.1
IDK021	MX1	4.66885	-2.1
IDK021	OAS1	3.90554	-2.1
IDK022	IFIT1	9.38205	2.4
IDK022	ISG15	7.12088	2.4
IDK022	MX1	7.99417	2.4
IDK022	OAS1	6.80216	2.4
IDK023	IFIT1	8.79821	-0.2
IDK023	ISG15	6.63523	-0.2
IDK023	MX1	7.76644	-0.2
IDK023	OAS1	6.16186	-0.2
IDK024	IFIT1	7.89148	3.7
IDK024	ISG15	6.74395	3.7
IDK024	MX1	6.25062	3.7
IDK024	OAS1	5.95934	3.7
