# Supplementary material for: Interferon-mediated NK cell activation increases cytolytic activity against T follicular helper cells and limits antibody response to SARS-CoV-2
Source: Nat Immunol. 2025 Nov 21;26(12):2201–17. doi: 10.1038/s41590-025-02341-1 (PMC12643942; doi:10.1038/s41590-025-02341-1)
Supplement: Supplementary file 12 — Flow cytometry and ELISA data. [file 41590_2025_2341_MOESM12_ESM.xlsx]

## Sheet: 8A
Donor	Protein	TargetCell	Ligand+
IDK040	B7-H6	CXCR5-	0.1
IDK042	B7-H6	CXCR5-	0.032
IDK043	B7-H6	CXCR5-	0.099
IDK045	B7-H6	CXCR5-	0.048
IDK046	B7-H6	CXCR5-	0.16
IDK048	B7-H6	CXCR5-	0.11
IDK040	B7-H6	iTfh	1.81
IDK042	B7-H6	iTfh	1.88
IDK043	B7-H6	iTfh	3.63
IDK045	B7-H6	iTfh	1.92
IDK046	B7-H6	iTfh	2.6
IDK048	B7-H6	iTfh	2.57
IDK040	B7-H6	A	0.52
IDK042	B7-H6	A	0.59
IDK043	B7-H6	A	2.21
IDK045	B7-H6	A	1.37
IDK046	B7-H6	A	0.99
IDK048	B7-H6	A	0.96
IDK040	B7-H6	R	0.094
IDK042	B7-H6	R	0.13
IDK043	B7-H6	R	0.11
IDK045	B7-H6	R	0.15
IDK046	B7-H6	R	0.16
IDK048	B7-H6	R	0.47
IDK040	CD48	CXCR5-	99.1
IDK042	CD48	CXCR5-	100
IDK043	CD48	CXCR5-	100
IDK045	CD48	CXCR5-	100
IDK046	CD48	CXCR5-	100
IDK048	CD48	CXCR5-	100
IDK040	CD48	iTfh	98.9
IDK042	CD48	iTfh	100
IDK043	CD48	iTfh	100
IDK045	CD48	iTfh	99.7
IDK046	CD48	iTfh	100
IDK048	CD48	iTfh	99.9
IDK040	CD48	A	100
IDK042	CD48	A	100
IDK043	CD48	A	99.9
IDK045	CD48	A	100
IDK046	CD48	A	100
IDK048	CD48	A	99.8
IDK040	CD48	R	100
IDK042	CD48	R	100
IDK043	CD48	R	100
IDK045	CD48	R	100
IDK046	CD48	R	100
IDK048	CD48	R	100
IDK040	IgG1	CXCR5-	0.054
IDK042	IgG1	CXCR5-	0.00492
IDK043	IgG1	CXCR5-	0.012
IDK045	IgG1	CXCR5-	0.03
IDK046	IgG1	CXCR5-	0.00934
IDK048	IgG1	CXCR5-	0.023
IDK040	IgG1	iTfh	0.76
IDK042	IgG1	iTfh	0.63
IDK043	IgG1	iTfh	0.79
IDK045	IgG1	iTfh	0.95
IDK046	IgG1	iTfh	0.59
IDK048	IgG1	iTfh	1.4
IDK040	IgG1	A	0.17
IDK042	IgG1	A	0.18
IDK043	IgG1	A	0.13
IDK045	IgG1	A	0.28
IDK046	IgG1	A	0.29
IDK048	IgG1	A	0.21
IDK040	IgG1	R	0.33
IDK042	IgG1	R	0.53
IDK043	IgG1	R	0.052
IDK045	IgG1	R	0.091
IDK046	IgG1	R	0.083
IDK048	IgG1	R	0.36
IDK040	IgG2A	CXCR5-	0.11
IDK042	IgG2A	CXCR5-	0.083
IDK043	IgG2A	CXCR5-	0.031
IDK045	IgG2A	CXCR5-	0.034
IDK046	IgG2A	CXCR5-	0.013
IDK048	IgG2A	CXCR5-	0.024
IDK040	IgG2A	iTfh	0.98
IDK042	IgG2A	iTfh	0.68
IDK043	IgG2A	iTfh	0.91
IDK045	IgG2A	iTfh	1.35
IDK046	IgG2A	iTfh	0.78
IDK048	IgG2A	iTfh	1.12
IDK040	IgG2A	R	0.069
IDK042	IgG2A	R	0.093
IDK043	IgG2A	R	0.089
IDK045	IgG2A	R	0.11
IDK046	IgG2A	R	0.064
IDK048	IgG2A	R	0.41
IDK040	IgG2A	A	0.22
IDK042	IgG2A	A	0.37
IDK043	IgG2A	A	0.16
IDK045	IgG2A	A	0.31
IDK046	IgG2A	A	0.23
IDK048	IgG2A	A	0.15
IDK040	IgG2B	CXCR5-	0.07
IDK042	IgG2B	CXCR5-	0.019
IDK043	IgG2B	CXCR5-	0.014
IDK045	IgG2B	CXCR5-	0.00498
IDK046	IgG2B	CXCR5-	0.012
IDK048	IgG2B	CXCR5-	0.037
IDK040	IgG2B	iTfh	1.11
IDK042	IgG2B	iTfh	0.96
IDK043	IgG2B	iTfh	0.86
IDK045	IgG2B	iTfh	1.22
IDK046	IgG2B	iTfh	0.87
IDK048	IgG2B	iTfh	1.12
IDK040	IgG2B	A	0.25
IDK042	IgG2B	A	0.35
IDK043	IgG2B	A	0.16
IDK045	IgG2B	A	0.37
IDK046	IgG2B	A	0.37
IDK048	IgG2B	A	0.26
IDK040	IgG2B	R	0.038
IDK042	IgG2B	R	0.089
IDK043	IgG2B	R	0.061
IDK045	IgG2B	R	0.094
IDK046	IgG2B	R	0.059
IDK048	IgG2B	R	0.39
IDK040	IgGK	CXCR5-	0.5
IDK042	IgGK	CXCR5-	0.33
IDK043	IgGK	CXCR5-	0.26
IDK045	IgGK	CXCR5-	0.31
IDK046	IgGK	CXCR5-	0.37
IDK048	IgGK	CXCR5-	0.44
IDK040	IgGK	iTfh	1.83
IDK042	IgGK	iTfh	0.48
IDK043	IgGK	iTfh	0.36
IDK045	IgGK	iTfh	0.58
IDK046	IgGK	iTfh	0.45
IDK048	IgGK	iTfh	0.98
IDK040	IgGK	A	0.19
IDK042	IgGK	A	0.49
IDK043	IgGK	A	0.11
IDK045	IgGK	A	0.25
IDK046	IgGK	A	0.21
IDK048	IgGK	A	0.17
IDK040	IgGK	R	0.1
IDK042	IgGK	R	0.48
IDK043	IgGK	R	0.23
IDK045	IgGK	R	0.17
IDK046	IgGK	R	0.14
IDK048	IgGK	R	0.27
IDK040	MICA	CXCR5-	0.044
IDK042	MICA	CXCR5-	0.015
IDK043	MICA	CXCR5-	0.15
IDK045	MICA	CXCR5-	0.02
IDK046	MICA	CXCR5-	0.7
IDK048	MICA	CXCR5-	0.3
IDK040	MICA	iTfh	1.22
IDK042	MICA	iTfh	0.86
IDK043	MICA	iTfh	8.14
IDK045	MICA	iTfh	2.91
IDK046	MICA	iTfh	12.8
IDK048	MICA	iTfh	21.6
IDK040	MICA	A	0.22
IDK042	MICA	A	0.25
IDK043	MICA	A	2.13
IDK045	MICA	A	0.77
IDK046	MICA	A	3.29
IDK048	MICA	A	2.69
IDK040	MICA	R	0.031
IDK042	MICA	R	0.11
IDK043	MICA	R	0.085
IDK045	MICA	R	0.086
IDK046	MICA	R	0.062
IDK048	MICA	R	0.35
IDK040	MICB	CXCR5-	0.042
IDK042	MICB	CXCR5-	0
IDK043	MICB	CXCR5-	0.005
IDK045	MICB	CXCR5-	0
IDK046	MICB	CXCR5-	0
IDK048	MICB	CXCR5-	0.021
IDK040	MICB	iTfh	1.7
IDK042	MICB	iTfh	1.95
IDK043	MICB	iTfh	1.83
IDK045	MICB	iTfh	1.99
IDK046	MICB	iTfh	1.41
IDK048	MICB	iTfh	1.93
IDK040	MICB	A	0.3
IDK042	MICB	A	0.5
IDK043	MICB	A	0.21
IDK045	MICB	A	0.3
IDK046	MICB	A	0.4
IDK048	MICB	A	0.32
IDK040	MICB	R	0.011
IDK042	MICB	R	0.8
IDK043	MICB	R	0.32
IDK045	MICB	R	0.74
IDK046	MICB	R	0.07
IDK048	MICB	R	0.4
IDK040	ULBP1	CXCR5-	0.43
IDK042	ULBP1	CXCR5-	0.23
IDK043	ULBP1	CXCR5-	1.26
IDK045	ULBP1	CXCR5-	0.16
IDK046	ULBP1	CXCR5-	1.78
IDK048	ULBP1	CXCR5-	0.09
IDK040	ULBP1	iTfh	5.96
IDK042	ULBP1	iTfh	3.84
IDK043	ULBP1	iTfh	8.81
IDK045	ULBP1	iTfh	3.1
IDK046	ULBP1	iTfh	6.59
IDK048	ULBP1	iTfh	3.01
IDK040	ULBP1	A	3.16
IDK042	ULBP1	A	1.34
IDK043	ULBP1	A	2.18
IDK045	ULBP1	A	1.72
IDK046	ULBP1	A	1.51
IDK048	ULBP1	A	1.88
IDK040	ULBP1	R	0.15
IDK042	ULBP1	R	0.5
IDK043	ULBP1	R	0.24
IDK045	ULBP1	R	0.3
IDK046	ULBP1	R	0.19
IDK048	ULBP1	R	0.49
IDK040	ULBP2-5-6	CXCR5-	3.02
IDK042	ULBP2-5-6	CXCR5-	1.22
IDK043	ULBP2-5-6	CXCR5-	3.51
IDK045	ULBP2-5-6	CXCR5-	1.45
IDK046	ULBP2-5-6	CXCR5-	2.7
IDK048	ULBP2-5-6	CXCR5-	0.68
IDK040	ULBP2-5-6	iTfh	16.4
IDK042	ULBP2-5-6	iTfh	7.81
IDK043	ULBP2-5-6	iTfh	20.7
IDK045	ULBP2-5-6	iTfh	9.35
IDK046	ULBP2-5-6	iTfh	10.2
IDK048	ULBP2-5-6	iTfh	7.53
IDK040	ULBP2-5-6	A	6.93
IDK042	ULBP2-5-6	A	4.12
IDK043	ULBP2-5-6	A	2.58
IDK045	ULBP2-5-6	A	3.72
IDK046	ULBP2-5-6	A	3.38
IDK048	ULBP2-5-6	A	3.81
IDK040	ULBP2-5-6	R	1.14
IDK042	ULBP2-5-6	R	1.31
IDK043	ULBP2-5-6	R	1.2
IDK045	ULBP2-5-6	R	1
IDK046	ULBP2-5-6	R	0.37
IDK048	ULBP2-5-6	R	0.58
IDK040	ULBP3	CXCR5-	0.2
IDK042	ULBP3	CXCR5-	0.071
IDK043	ULBP3	CXCR5-	0.13
IDK045	ULBP3	CXCR5-	0.2
IDK046	ULBP3	CXCR5-	0.18
IDK048	ULBP3	CXCR5-	0.094
IDK040	ULBP3	iTfh	5.27
IDK042	ULBP3	iTfh	1.73
IDK043	ULBP3	iTfh	3.08
IDK045	ULBP3	iTfh	5.65
IDK046	ULBP3	iTfh	4.18
IDK048	ULBP3	iTfh	2.33
IDK040	ULBP3	A	1.56
IDK042	ULBP3	A	0.79
IDK043	ULBP3	A	2.49
IDK045	ULBP3	A	4.77
IDK046	ULBP3	A	0.49
IDK048	ULBP3	A	2.26
IDK040	ULBP3	R	0.41
IDK042	ULBP3	R	0.54
IDK043	ULBP3	R	1.54
IDK045	ULBP3	R	1.84
IDK046	ULBP3	R	0.84
IDK048	ULBP3	R	0.78

## Sheet: 8C
Donor	Condition	Background Subtracted Killing
IDK038	IFNa	11.02
IDK045	IFNa	3.03
IDK046	IFNa	3.67
IDK048	IFNa	7.48
IDK041	IFNa	4.6
IDK042	IFNa	7.33
IDK043	IFNa	3.96
IDK044	IFNa	1.7
IDK038	Isotype	9.72
IDK045	Isotype	2.93
IDK046	Isotype	3.47
IDK048	Isotype	5.58
IDK041	Isotype	5.2
IDK042	Isotype	7.13
IDK043	Isotype	5.26
IDK044	Isotype	-0.6
IDK038	NKG2D	3.43
IDK045	NKG2D	4.17
IDK046	NKG2D	2.62
IDK048	NKG2D	2.24
IDK041	NKG2D	3.6
IDK042	NKG2D	3.93
IDK043	NKG2D	2.86
IDK044	NKG2D	1.7
IDK038	NKG2D NKp30	4.72
IDK045	NKG2D NKp30	2.23
IDK046	NKG2D NKp30	1.36
IDK048	NKG2D NKp30	6.38
IDK041	NKG2D NKp30	3.9
IDK042	NKG2D NKp30	2.83
IDK043	NKG2D NKp30	1.66
IDK044	NKG2D NKp30	0.8
IDK038	NKp30	7.52
IDK045	NKp30	2.73
IDK046	NKp30	4.17
IDK048	NKp30	5.58
IDK041	NKp30	5.2
IDK042	NKp30	5.73
IDK043	NKp30	4.46
IDK044	NKp30	1.2
IDK038	Unstim	3.08
IDK045	Unstim	2.53
IDK046	Unstim	0.81
IDK048	Unstim	4.48
IDK041	Unstim	3
IDK042	Unstim	3.73
IDK043	Unstim	0.26
IDK044	Unstim	0.5

## Sheet: 8E
Condition	B	Class Switched B	Plasmablast	iTfh-Like
IFNa	28.9489	3.17892	0.482552	745.881
IFNa	16.6633	3.01769	0.961915	878.518
IFNa	16.9706	4.87298	0.157326	637.367
IFNa	22.7705	4.07261	0.629137	558.988
IFNa	11.2257	3.62645	0.162752	615.404
IFNa	14.7471	2.05229	1.41985	888.955
IFNa	13.6458	2.69067	0.125537	670.617
Unstim	31.9081	5.24542	1.16299	878.408
Unstim	22.4445	5.06854	5.0771	933.313
Unstim	20.8012	5.34342	0.340187	788.702
Unstim	24.355	4.59014	2.93873	804.856
Unstim	11.6118	3.48698	1.5116	815.314
Unstim	26.9269	2.19648	2.60542	773.312
Unstim	14.5847	2.70799	0.371931	875.357

## Sheet: 8F
Donor	Condition	IgM	IgG
IDK041	IFNa	24.1068	8.59675
IDK042	IFNa	28.0029	10.6274
IDK043	IFNa	30.2979	5.61328
IDK046	IFNa	32.6316	6.20937
IDK044	IFNa	24.1021	9.48463
IDK045	IFNa	27.9974	18.859
IDK047	IFNa	30.2919	15.3046
IDK048	IFNa	32.6252	12.7598
IDK041	Unstim	34.4383	14.388
IDK042	Unstim	38.8788	5.71623
IDK043	Unstim	40.8468	5.40098
IDK046	Unstim	35.8649	7.10351
IDK044	Unstim	34.4295	10.5003
IDK045	Unstim	38.8688	35.6964
IDK047	Unstim	40.8364	64.1687
IDK048	Unstim	35.8557	19.9993
