# Supplementary material for: Interferon-mediated NK cell activation increases cytolytic activity against T follicular helper cells and limits antibody response to SARS-CoV-2
Source: Nat Immunol. 2025 Nov 21;26(12):2201–17. doi: 10.1038/s41590-025-02341-1 (PMC12643942; doi:10.1038/s41590-025-02341-1)
Supplement: Supplementary file 13 — Flow cytometry data. [file 41590_2025_2341_MOESM13_ESM.xlsx]

## Sheet: Extended 4D
Donor	Condition	CXCR5 MFI	ICOS MFI	PD-1 MFI	bcl6 MFI	CD40L MFI	bcl6+	CD40L+	CXCR5+	ICOS+	PD-1+
IDK037	Activated	5046	5875	8650	4743	2119	63.9	18.6	26.7	59.5	57.2
IDK038	Activated	3161	2325	5538	3123	1795	44.2	15.6	13.7	31.4	40.8
IDK039	Activated	4152	3607	6500	4085	1722	56	14.1	18.7	43.3	46.1
IDK029	Activated	3820	7061	6614	2238	2476	38.3	22.8	20	57.8	48.3
IDK031	Activated	3585	5541	6112	2153	2586	38.2	24.1	16.5	52.9	43.8
IDK032	Activated	4673	5939	7409	3781	1727	54.2	14.1	24.1	55	53.7
IDK033	Activated	4951	7790	8510	4736	3566	64.9	34.8	27.7	65.1	57.3
IDK036	Activated	3324	2719	7525	2546	1849	39.5	15.4	13.5	27.9	51.2
IDK035	Activated	4010	9664	10306	6437	3390	72.4	22	16.1	71.5	61.5
IDK040	Activated	3713	5583	7357	4974	2917	60.7	18.2	14.3	54.1	49.7
IDK037	iTfh-like	8981	9594	16798	5938	15273	75.8	73.1	55.7	77.6	76.4
IDK038	iTfh-like	11568	10731	17696	6751	22199	88.2	87.9	62.8	88.4	83.7
IDK039	iTfh-like	12881	10842	18250	6228	21764	84.7	85.5	67.7	86.1	81.9
IDK029	iTfh-like	7416	13980	17659	4113	22359	67.3	81.4	43.8	83.9	73
IDK031	iTfh-like	9482	15712	16356	5049	18212	75.5	78.6	57.2	81.3	75
IDK032	iTfh-like	12603	13968	24650	6300	35775	81.8	84.9	68.5	85.6	81.1
IDK033	iTfh-like	7981	5349	14510	4998	23834	63.8	65.6	78.3	57.7	61.8
IDK036	iTfh-like	14936	10890	28943	6549	24862	88	90.4	77.3	85	89.7
IDK035	iTfh-like	9853	17763	23506	8938	37878	88.7	83.8	55	87.6	79.9
IDK040	iTfh-like	8786	16047	17197	8200	23932	85.7	77.4	52.2	85	76.8
IDK037	Resting	2260	-122	1626	1098	560	7.71	0.49	9.99	0.6	4.98
IDK038	Resting	1704	-87.1	1970	969	545	3	0.55	4.08	1.18	10.8
IDK039	Resting	2410	-35.1	1913	1279	767	8.32	1.13	7.3	1.38	6.8
IDK029	Resting	1163	305	1473	-733	894	0.45	1.04	4.67	2.28	7.21
IDK031	Resting	1504	137	1338	-679	899	0.11	0.97	7.04	0.46	4.77
IDK032	Resting	2033	167	2430	621	941	2.33	0.75	7.2	2.37	15.2
IDK033	Resting	1520	-58.1	1171	292	929	0.86	0.61	5.66	0.62	4.26
IDK036	Resting	1774	-105	1997	345	854	0.56	0.72	6.19	0.21	10.3
IDK035	Resting	1660	279	1438	1287	1055	1.04	0.25	2.63	1.07	3.73
IDK040	Resting	1856	172	1251	1265	1027	0.48	0.11	6.26	0.29	3.13
