# Supplementary material for: Interferon-mediated NK cell activation increases cytolytic activity against T follicular helper cells and limits antibody response to SARS-CoV-2
Source: Nat Immunol. 2025 Nov 21;26(12):2201–17. doi: 10.1038/s41590-025-02341-1 (PMC12643942; doi:10.1038/s41590-025-02341-1)
Supplement: Supplementary file 14 — Flow cytometry data. [file 41590_2025_2341_MOESM14_ESM.xlsx]

## Sheet: E5A
Donor	Condition	CD38+	CD69+	TRAIL+
IDK014	Unstim	48.2	51.3	3.54
IDK014	IFNa	87.9	92.6	4.37
IDK020	Unstim	58.3	40	9.99
IDK020	IFNa	72.7	70.2	7.1
IDK014	Unstim NK only	45.6	5.08	0
IDK014	IFNa NK only	88.4	70.7	1.82
IDK020	Unstim NK only	44.9	7.86	0.14
IDK020	IFNa NK only	76.1	61.6	4.57
IDK021	Unstim	42.8	41.1	3.89
IDK021	IFNa	54.5	72.3	3.78
IDK022	Unstim	53.9	58.8	9.81
IDK022	IFNa	81.2	85.6	14.1
IDK021	Unstim NK only	27.8	13.2	0.41
IDK021	IFNa NK only	48.5	57.7	0.54
IDK022	Unstim NK only	45.4	12	0.34
IDK022	IFNa NK only	79.3	71.6	7.49
IDK023	Unstim	68.1	47.8	3.74
IDK023	IFNa	91	87.7	4.57
IDK024	Unstim	62.2	69.1	2.18
IDK024	IFNa	91.7	91.8	7.83
IDK015	Unstim	84.3	57.3	6.01
IDK015	IFNa	94.6	87.4	8.15
IDK017	Unstim	65.8	57.5	3.75
IDK017	IFNa	87.1	88.4	9.92
IDK023	Unstim NK only	60.2	6.14	0.57
IDK023	IFNa NK only	90.6	55	2.69
IDK024	Unstim NK only	58.1	49.8	0.42
IDK024	IFNa NK only	92.2	90.3	1.73
IDK015	Unstim NK only	77.2	12.1	1.09
IDK015	IFNa NK only	94.1	75	4.93
IDK017	Unstim NK only	59.3	23	1.99
IDK017	IFNa NK only	87.6	80.4	13.3
IDK012	Unstim	27.2	30.1	26.2
IDK012	IFNa	55.4	50.4	21.2
IDK013	Unstim	71.2	76.1	15.8
IDK013	IFNa	90.5	91.5	18.4
IDK019	Unstim	74.1	53.3	5.84
IDK019	IFNa	94.9	85.1	6.27
IDK012	Unstim NK only	31.2	16.9	9.29
IDK012	IFNa NK only	60.3	56.5	23.3
IDK013	Unstim NK only	62	71.4	24.9
IDK013	IFNa NK only	87.7	89.8	28.9
IDK019	Unstim NK only	70.8	52.8	8.72
IDK019	IFNa NK only	95.5	85.9	9.74

## Sheet: E5D
Donor	Condition	TRAIL MFI	Perforin MFI	NKG2D MFI	IFNg MFI	CD107a MFI	CD69 MFI	GZMB MFI	CD38 MFI
IDK014	Unstim	458	9625	3768	1461	3287	6497	5668	10324
IDK014	IFNa	475	11734	3617	1841	5384	23114	6444	21692
IDK020	Unstim	979	9619	4728	1223	3566	5473	5266	12094
IDK020	IFNa	766	10220	4514	1349	4535	11019	5525	17066
IDK014	Unstim NK only	261	7399	3714	1331	2158	1755	4202	10271
IDK014	IFNa NK only	333	8136	3701	1484	3997	9512	4094	21588
IDK020	Unstim NK only	534	7438	4041	1079	2350	2000	4945	10186
IDK020	IFNa NK only	648	7906	3967	1327	3200	8278	4862	18907
IDK021	Unstim	604	7163	3753	1171	2712	5255	5320	7809
IDK021	IFNa	551	7293	3423	1240	3731	11769	5129	10526
IDK022	Unstim	876	8078	4095	1165	3264	7067	5827	9166
IDK022	IFNa	987	9386	3725	1543	4852	19218	6070	17148
IDK021	Unstim NK only	401	6155	3673	1072	2728	2341	5055	5817
IDK021	IFNa NK only	348	6375	3486	1241	4625	7798	4981	9166
IDK022	Unstim NK only	485	5836	3684	1046	3180	2122	4036	8074
IDK022	IFNa NK only	735	6295	3487	1289	5137	10604	4025	16043
IDK023	Unstim	767	7608	3148	624	2491	5776	5411	13191
IDK023	IFNa	809	8396	3266	731	3142	16347	5489	26959
IDK024	Unstim	578	7292	3707	979	2245	9269	4443	12307
IDK024	IFNa	792	8731	3763	1188	3203	31579	4989	27200
IDK015	Unstim	870	7937	3580	580	3064	7099	6731	19215
IDK015	IFNa	868	9312	3759	936	4418	22893	6833	36183
IDK017	Unstim	436	5397	3727	1468	2941	7190	4584	13650
IDK017	IFNa	619	6203	3859	1627	4113	24352	4991	30681
IDK023	Unstim NK only	626	5992	2984	699	1773	1402	5807	11743
IDK023	IFNa NK only	692	6405	2940	704	2404	6550	5713	24424
IDK024	Unstim NK only	453	6918	3374	952	2130	5771	4300	11536
IDK024	IFNa NK only	518	7065	3364	1118	2848	20680	4708	25269
IDK015	Unstim NK only	670	6584	3209	676	2248	2057	6798	16112
IDK015	IFNa NK only	770	6921	3007	699	3187	11116	7100	32547
IDK017	Unstim NK only	334	5242	3619	1388	2792	3097	4724	12172
IDK017	IFNa NK only	796	5836	3584	1493	3822	14918	5376	29245
IDK012	Unstim	2313	10777	3592	1355	3693	4160	7001	7272
IDK012	IFNa	2179	8183	3595	188	4687	6573	5467	11653
IDK013	Unstim	1763	11147	3507	2181	5112	11761	13605	14512
IDK013	IFNa	1856	12079	3621	2644	6766	26419	14799	27810
IDK019	Unstim	1311	9809	3580	541	4303	7391	11090	14993
IDK019	IFNa	1261	10847	3416	572	5370	19300	11856	31192
IDK012	Unstim NK only	1562	7818	3589	82	4595	2759	4821	7621
IDK012	IFNa NK only	2371	8047	3684	113	5637	7366	5170	12611
IDK013	Unstim NK only	2398	10808	3725	1521	4087	9963	12054	12216
IDK013	IFNa NK only	2662	11628	3674	577	5717	19428	11666	25504
IDK019	Unstim NK only	1533	10021	3599	399	3982	6812	9974	13761
IDK019	IFNa NK only	1541	10683	3279	105	4554	17542	9912	31981

## Sheet: E5E
Donor	Condition	TRAIL MFI	Perforin MFI	NKG2D MFI	IFNg MFI	CD107a MFI	CD69 MFI	GZMB MFI	CD38 MFI	Activated (CD38+CD69+)	CD38+	CD69+	CD107a+	GZMB+	IFNg+	NKG2D+	Perforin+	TRAIL+
IDK014	Unstim	1317	9469	3884	1767	6097	5928	5850	7599	19.1	24	49.7	34.4	64.5	10.4	78.1	84.2	24.6
IDK014	IFNa	1593	12511	4091	2553	8663	13365	8792	12218	55	59.5	81.5	57.5	84.5	22	83	98	30
IDK020	Unstim	2506	9237	3740	2487	4338	5801	5247	6568	11.7	18.1	51.1	23.4	56.4	16	59.6	78.7	51.1
IDK020	IFNa	2295	9458	3836	2223	7876	5668	5367	8486	22.1	26.5	42.6	44.1	63.2	17.6	67.6	86.8	58.8
IDK014	Unstim NK only	589	6415	3814	1127	2487	1419	1663	6800	0.85	15.4	1.71	5.13	5.98	0	73.5	24.8	0
IDK014	IFNa NK only	1222	6304	4329	1426	13138	3871	1729	11221	20.6	53.6	24.6	63.6	6.8	4.4	84.8	28.6	19.4
IDK020	Unstim NK only	639	6313	2976	1043	1855	1617	1723	6852	3	15	4	2	6	0	31	26	1
IDK020	IFNa NK only	2484	6380	3220	1163	3857	3761	1665	8889	6.49	32.5	19.5	16.9	2.6	0	44.2	31.2	51.9
IDK021	Unstim	1365	6620	3610	1321	2266	3566	2765	5361	4.17	17.7	18.8	6.25	30.2	2.08	71.9	72.9	31.2
IDK021	IFNa	1665	7066	3640	1295	5246	8426	3032	7568	28.9	37.1	62.9	36.1	32	1.03	76.3	79.4	37.1
IDK022	Unstim	1598	7768	3737	1679	3914	4844	5254	6857	22.5	36	42	23.2	57.2	9.73	81.2	86.3	32.8
IDK022	IFNa	2492	8734	3560	2212	6370	7031	5581	9777	44.7	61.7	59.2	44.5	61.8	14.7	75.9	91	56.9
IDK021	Unstim NK only	260	6103	3927	1074	3425	1979	2733	4596	0	7.81	6.25	15.6	26.6	0	73.4	68.8	0
IDK021	IFNa NK only	584	5999	3762	1325	7312	5172	3280	6249	11	31.9	39.6	41.8	40.7	2.2	81.3	67	8.79
IDK022	Unstim NK only	392	5017	3294	1341	6230	1228	1263	6219	0.7	26.7	0.93	36.4	2.55	4.41	64	35	0.23
IDK022	IFNa NK only	2011	5125	3289	1607	12005	2924	1464	8922	12	54.3	15.9	55.7	3.46	9.24	69.1	42.3	42.5
IDK023	Unstim	1004	6639	4003	1888	5111	5331	4315	5903	9.04	13.3	43.1	31.4	45.7	12.2	89.9	55.9	14.4
IDK023	IFNa	1570	7051	3840	2018	6284	7755	4657	9430	33	42.3	64.4	40.2	49.5	11.3	87.6	60.8	32
IDK024	Unstim	1110	7206	3636	1180	3275	4550	3081	7599	15.4	29.5	33.6	18.1	32.9	0	77.9	74.5	20.8
IDK024	IFNa	2447	7934	3930	1657	5016	8639	3666	12887	42.2	60.4	63	29.2	41.1	6.25	88	76.6	58.3
IDK015	Unstim	1540	6636	4122	1317	6734	6519	4767	10486	29	50.4	56.7	39.9	58.4	4.2	89.5	62.6	27.3
IDK015	IFNa	2372	7231	4638	1902	9313	11974	5479	18639	65.8	82.6	82.3	53.5	61.7	9.81	91.8	65.8	52.2
IDK017	Unstim	923	5087	3394	1554	3791	4838	3905	6427	12.2	19	40.1	22.2	44.5	6.49	82.9	25.4	14.7
IDK017	IFNa	1707	5677	3560	1819	4989	10988	4280	12367	46.3	58	72.2	29.4	47.3	8.82	83.3	39.5	38.2
IDK023	Unstim NK only	597	5274	3323	1045	2753	1136	1343	5292	0	10.6	0	15.4	3.85	0	76	30.8	1.92
IDK023	IFNa NK only	2495	4902	3765	1180	5307	2148	1350	8219	4.93	33.8	9.86	31.7	2.82	0.7	90.1	18.3	61.3
IDK024	Unstim NK only	815	6769	3582	1190	5264	3004	2409	7180	9.16	25.2	19.8	31.3	20.6	0	76.3	71	6.87
IDK024	IFNa NK only	1831	6138	3627	1121	7345	5584	2392	12058	31.4	61	43.2	38.1	18.6	0.85	88.1	52.5	41.5
IDK015	Unstim NK only	1148	5335	3636	943	3750	1084	1593	7871	0	26	1.04	22.9	5.21	0	83.3	34.4	6.25
IDK015	IFNa NK only	3001	5152	3961	1289	12634	3724	1716	13380	19.8	63.6	27.3	59.9	9.09	3.74	90.4	26.7	72.2
IDK017	Unstim NK only	836	5011	3293	1161	4645	1860	1775	5900	2.05	13.5	7.85	28.8	9.9	1.02	79.7	20.3	8.53
IDK017	IFNa NK only	2577	5390	3436	1214	6894	5951	2165	10882	30.2	50.5	48.9	39.1	15	0.52	83.4	31.6	57.7
IDK012	Unstim	3037	11873	3230	3224	4252	4042	6817	5217	1.89	4.52	27.3	19.6	52.9	23.3	62.7	92.5	39.3
IDK012	IFNa	2882	8504	3308	1390	7070	3411	3649	6962	6.2	22.1	20.2	36.8	18.7	4.02	63.2	54.8	36.6
IDK013	Unstim	4067	11707	3514	8763	7550	14363	14344	8786	30.7	41.4	86	46.8	92.7	61.2	67.2	86.7	60.4
IDK013	IFNa	3946	11864	3609	10454	10960	24038	14378	15678	71	76.7	97	68.5	93.2	64.6	71.8	90.4	56.9
IDK019	Unstim	3964	12012	4741	5549	7054	10813	9645	8318	25.4	36.9	67.2	41	63.9	38.5	87.7	79.5	49.2
IDK019	IFNa	4675	12289	4489	5313	9784	17849	9873	14655	59.7	73	83.6	60.4	73	40.3	87.4	87.4	62.9
IDK012	Unstim NK only	1605	8311	3373	1437	8261	2842	3508	5261	0.68	5.13	14.5	46.1	16.8	4.7	65.3	48.3	15.5
IDK012	IFNa NK only	3360	8246	3446	1442	11560	4268	3560	7114	6.6	21.9	30.7	56	17.7	4.82	69.6	47.1	42.9
IDK013	Unstim NK only	5872	11480	3912	6754	7772	13521	11045	7528	21.2	28.8	82.4	48.1	82.3	55.2	76.7	91.8	76.4
IDK013	IFNa NK only	6061	11312	3633	1792	13523	11774	7659	12236	49.1	65.3	80.1	65.9	58.9	10.7	71.8	86.4	72.7
IDK019	Unstim NK only	5451	11348	4807	9658	7951	15891	8184	7393	15.4	28.5	87	54.5	66.7	64.2	86.2	86.2	69.9
IDK019	IFNa NK only	6233	11358	4376	1779	9133	13075	4879	14143	53.1	72.5	77.5	49.4	29.4	7.5	80.6	83.8	78.1

## Sheet: E5F
Donor	Condition	TRAIL MFI	Perforin MFI	NKG2D MFI	IFNg MFI	CD107a MFI	CD69 MFI	GZMB MFI	CD38 MFI	Activated (CD38+CD69+)	CD38+	CD69+	CD107a+	GZMB+	IFNg+	NKG2D+	Perforin+	TRAIL+
IDK014	Unstim	362	9742	3540	1272	2545	6272	5705	10035	25.6	47.5	50.7	6.06	77.3	1.36	73.1	95.2	0.63
IDK014	IFNa	349	11816	3466	1488	3904	23580	5946	24776	91.7	94.9	96.6	20.7	85	3.4	69	98.9	0.62
IDK020	Unstim	1134	10049	4496	698	3437	6639	6038	11742	33.6	57.6	50.2	13.3	83.1	1.5	90.8	96.5	10.4
IDK020	IFNa	758	10985	4293	1004	4233	17190	6043	21135	75.1	82.7	90.6	21.4	83.2	2.58	86.9	98.3	3.5
IDK014	Unstim NK only	256	7796	3249	1246	1950	1567	4729	9384	2.12	40.8	3.14	0.76	64.4	1.02	58.8	76.9	0
IDK014	IFNa NK only	267	8841	3342	1383	3093	10079	4499	22053	73.1	93.2	75.7	9.78	61.7	1.33	62.9	92.6	0
IDK020	Unstim NK only	666	7410	3614	706	2129	1585	5938	9201	2.79	38.7	4.99	1.28	77.1	1.51	73.6	63.9	0.12
IDK020	IFNa NK only	579	8213	3649	1121	3122	10612	5680	20562	66.4	82.4	76.9	8.61	74.7	2.87	73.5	83.1	0.51
IDK021	Unstim	718	7021	3338	942	2453	5660	5856	7721	28.4	43.4	45.6	4.41	80	0.86	77.4	82.2	4.52
IDK021	IFNa	599	7375	3197	1104	3571	15008	5680	12052	54	60	81.5	17.1	77.7	1.15	70	87.8	2.97
IDK022	Unstim	866	8399	3824	903	2599	8608	6465	9013	36.9	54.3	68.8	7.15	86.3	2.33	83.4	95.1	6.61
IDK022	IFNa	757	10117	3642	1282	4055	29797	6658	21579	85.7	88.6	97.5	22.8	91	4.79	76.7	98	5.4
IDK021	Unstim NK only	464	6070	3371	925	2478	2180	5399	5612	6.42	27.2	11.8	4.9	76.3	1.14	76.6	68.7	0.38
IDK021	IFNa NK only	408	6586	3177	1094	3975	9179	5599	10510	44.9	55.6	64	19.2	77.6	1.12	68.8	81.1	0.21
IDK022	Unstim NK only	599	6134	3344	862	2470	2153	4857	7533	5.6	43.3	12.8	5.69	67.1	1.05	76.1	74.2	0.43
IDK022	IFNa NK only	580	6936	3277	1103	3692	15312	4932	17913	75.3	85.1	88.5	15.8	68	1.99	69.5	89.7	1
IDK023	Unstim	795	7707	2939	467	2226	6024	5602	13307	32.3	69.5	50.3	5.78	82.5	1.26	68.9	80.1	3.51
IDK023	IFNa	807	8619	3127	572	2823	18381	5675	29806	86.5	94.6	92.2	9.47	84.7	0.78	72.6	89.5	3.23
IDK024	Unstim	580	7295	3641	890	2046	10236	4560	12215	43.1	62.1	74.3	3.1	60.3	0.38	87.4	80.7	1.48
IDK024	IFNa	742	8972	3756	1071	3023	39269	5258	30479	93	95.6	98.2	11.5	71.3	1.02	85.2	93.4	5.35
IDK015	Unstim	935	7875	3237	304	2648	8486	7222	18571	53	85.4	66.9	9.13	89.7	0.53	76.2	83.8	5.45
IDK015	IFNa	821	9875	3532	700	3909	34779	7399	43516	95.9	97.5	98.6	22	92.5	1.13	78.1	93.6	4.96
IDK017	Unstim	291	5394	3656	1361	2214	7830	5040	17875	48.6	81.9	63.2	5	73.6	1.02	89.5	31.3	0.21
IDK017	IFNa	263	6346	3806	1475	2988	33947	5466	47714	96.3	98.8	97.6	10.9	81.1	2.09	87.7	61.6	0.25
IDK023	Unstim NK only	682	6138	2786	607	1667	1303	6138	11427	2.81	59.6	5.51	1.56	79	0.21	66.6	58.6	0.37
IDK023	IFNa NK only	703	6673	2782	607	2306	6835	6068	25118	52.1	92.9	57.2	4.52	80.4	0.35	66.6	73.4	0.95
IDK024	Unstim NK only	473	7054	3241	876	1981	5833	4392	11077	27	56.5	50.6	2.7	58.5	0.22	80	83	0.12
IDK024	IFNa NK only	527	7278	3295	1071	2699	22911	4906	26092	87.6	93.9	94.6	6.14	67.9	0.4	79.3	88.3	0.72
IDK015	Unstim NK only	782	6793	2798	477	2086	1985	7574	15024	8.16	77	12.2	4.36	84.8	0.51	63.6	73.2	1.01
IDK015	IFNa NK only	787	7316	2723	510	2909	13150	7935	34825	78.9	97.1	82	9.12	88.1	0.48	59.5	83.8	2.18
IDK017	Unstim NK only	239	5512	3419	1418	1910	2929	6127	14866	15.3	72.7	22.2	3.51	79.4	1.78	89	34.3	0.32
IDK017	IFNa NK only	365	6175	3433	1527	2733	18795	6827	40787	87.7	98.3	90.2	8.58	85.4	2.28	85.1	60.3	1.31
IDK012	Unstim	2453	11541	3484	-22.4	3478	3964	7618	7653	8.07	31.1	29.6	12.8	62	6.27	68.9	86.5	25.5
IDK012	IFNa	2204	8468	3515	-551	3950	8144	6391	13659	44	65.3	61.4	18.2	47.2	0.74	68.4	49.9	18.5
IDK013	Unstim	1609	11635	3277	1255	4684	13501	14455	14566	57.4	73.6	83	26	97.6	15.5	63	88	10.4
IDK013	IFNa	1599	13073	3451	1214	5989	33623	15985	32676	91.4	94.2	98	41.3	98.5	13.1	66.9	93.7	11.4
IDK019	Unstim	1326	9973	3367	-16.6	4083	8085	11971	14550	43.6	73.4	57.7	19.3	92.7	5.02	65.2	73.9	4.24
IDK019	IFNa	1195	11330	3245	83.8	5331	24249	13086	34995	90.8	97.8	93.8	37.2	95.4	3.27	61.1	85.2	3.44
IDK012	Unstim NK only	1671	7891	3522	-658	3491	2600	5555	8369	4.55	38.3	16.7	13.7	40.3	0.55	70.6	37.4	7.53
IDK012	IFNa NK only	2184	8271	3678	-631	4031	9063	6083	15751	49.1	74.6	67.1	16.7	45.9	0.3	73.1	46.5	17.6
IDK013	Unstim NK only	2111	11005	3572	777	3598	10067	12338	12524	42.8	65	73.3	15.1	92	10.1	72.5	87.4	18.9
IDK013	IFNa NK only	2249	12058	3620	174	4550	23140	12992	29892	86.6	92.4	94.6	24.9	92.4	1.13	72.3	92.8	21.8
IDK019	Unstim NK only	1484	10142	3474	-72.9	3830	6948	10382	13495	38.2	70.6	54.8	17.9	86.4	4.55	68.2	81.9	6.68
IDK019	IFNa NK only	1422	10958	3147	-129	4400	19273	10518	34269	86.7	97.6	90	27.7	86.6	0.71	55.8	89	6.65

## Sheet: E5G
Donor	Condition	TRAIL MFI	Perforin MFI	NKG2D MFI	IFNg MFI	CD107a MFI	CD69 MFI	GZMB MFI	CD38 MFI	Activated (CD38+CD69+)	CD38+	CD69+	CD107a+	GZMB+	IFNg+	NKG2D+	Perforin+	TRAIL+
IDK014	Unstim	294	9330	4295	1774	3755	7133	5480	13052	27.6	62.2	51	17.2	74.2	3.91	83.6	83.9	0.78
IDK014	IFNa	267	11362	3612	2014	6023	27223	6344	22827	82.7	89.2	91.5	43.7	84.1	11	69.9	91.3	0.33
IDK020	Unstim	479	9036	5330	1873	3449	3758	4160	14295	14.6	66.9	20.4	13.9	59.5	5.99	93	84.2	2.46
IDK020	IFNa	432	9124	5110	1777	4076	5867	4660	13944	27.4	65.5	38.5	20.9	60.1	4.73	90.9	85.1	1.69
IDK014	Unstim NK only	197	6764	4946	1580	2604	2314	3674	14514	7.08	65.6	10.4	9.58	43.5	1.88	84.2	41.2	0
IDK014	IFNa NK only	215	7455	4240	1695	4096	10829	4082	25245	68.5	89.4	74	22	53.4	4.42	80.9	60	0.4
IDK020	Unstim NK only	295	7746	5067	1726	2835	2810	4184	13165	7.66	61.1	13.4	10	53.4	2.55	90.8	60.1	0
IDK020	IFNa NK only	362	7782	4751	1733	3178	6393	4386	19128	37.5	75.3	44.6	11.6	54.5	6.55	84.8	60.1	0.89
IDK021	Unstim	401	7438	4366	1473	3103	4872	4875	8247	15.1	44.8	36.5	10.7	68.7	1.95	88.7	79.1	1.18
IDK021	IFNa	396	7221	3744	1432	3813	8633	4638	9058	26.5	48.8	59.5	21	65.4	1.88	82.6	79.8	2.27
IDK022	Unstim	422	7445	5172	1531	4690	5182	4647	11824	23	65.3	41.9	28.9	63.8	2.23	93.2	82.3	2.93
IDK022	IFNa	469	8042	4123	1734	5779	13740	4953	14540	56.5	76.6	72.4	39.7	65.3	6.8	83	85.9	4.22
IDK021	Unstim NK only	294	6376	4317	1375	3143	2735	4642	6468	9.73	31.3	16.9	13.3	65.7	1.2	91.1	61.3	0.53
IDK021	IFNa NK only	253	6130	3934	1438	5303	6367	4341	7876	22.3	40.5	49.9	31.3	60.2	2.09	86.9	61.7	0.47
IDK022	Unstim NK only	199	5501	5153	1426	3497	2654	3718	11985	11.2	64.6	16.4	17.8	47.7	1.23	89.9	49.8	0.15
IDK022	IFNa NK only	329	5648	4153	1557	5406	9411	3786	18118	52.9	81.3	65	32.3	49	5.98	82.8	54.6	1.49
IDK023	Unstim	430	7223	4679	1473	3533	4183	4349	16614	16.6	76.4	28.9	16.1	60.7	2.27	94.3	75.6	1.7
IDK023	IFNa	510	7150	4385	1523	4104	8250	4250	18756	40.2	80.7	56.7	21.4	57.2	2.87	93.7	71.3	3.92
IDK024	Unstim	405	7346	4112	1450	3092	6241	4193	14946	28.9	72	47.2	16.5	53.2	0.35	90.5	74.8	1.41
IDK024	IFNa	602	7882	3774	1626	3486	14542	4215	19537	58.6	81.1	68.3	18.1	56	2.71	85.3	82	6.14
IDK015	Unstim	429	8647	4724	1358	3184	3618	5760	26858	17.1	91.2	22.5	11.3	77.5	0.51	93.2	85.2	1.15
IDK015	IFNa	442	8232	4289	1442	4185	6912	5430	23822	36.4	88.1	45.8	23.4	75	2.45	92.1	81	2.58
IDK017	Unstim	324	5805	4362	1650	3986	8353	4047	15136	35.5	70.3	59	19.7	55.3	3.29	93.4	49.8	1.84
IDK017	IFNa	340	6404	4255	1731	5399	25246	4652	30695	74.2	89.7	83.4	33.4	65.8	5.64	92.2	65	2.71
IDK023	Unstim NK only	256	5211	4375	1278	2331	2151	4672	16259	6.84	73.4	11.4	10.3	59.8	0	90.3	34.3	1.75
IDK023	IFNa NK only	274	5163	3814	1233	2447	6067	4710	25696	41.7	88	49.6	10.3	60.7	0.57	84.1	34.1	2.15
IDK024	Unstim NK only	290	6191	4155	1378	2412	6047	4180	16435	32.6	75.5	50.1	9.01	52.3	0.3	88.9	53.9	1.03
IDK024	IFNa NK only	336	6137	3703	1364	3057	13766	4058	23531	64.2	87.1	72.7	14.7	52.9	0.69	84.7	57.7	1.73
IDK015	Unstim NK only	281	6130	4533	1260	2504	2432	5534	22181	9.8	85	13.3	9.66	66.6	0.13	89.5	47	0.81
IDK015	IFNa NK only	325	6041	3854	1237	2911	7717	5910	30428	51.5	89.2	59.6	13	70.6	1.36	82.7	47.2	2.13
IDK017	Unstim NK only	223	4931	4160	1454	3305	4106	4387	13055	16.9	61.6	32	17.6	55.4	0.65	92.8	22.3	1.4
IDK017	IFNa NK only	466	5586	3914	1586	3962	18055	5522	32548	77.1	92.5	83.2	20.9	68.4	2.21	89.2	44.1	6.33
IDK012	Unstim	547	7334	4679	1889	2966	5050	5646	11963	15.4	60.9	36.9	11.3	45.4	7.88	85	37	2.45
IDK012	IFNa	600	6408	4480	1313	3395	7701	5033	16298	40.3	74.9	56.8	14.1	38.5	0.67	82.8	21.5	3.13
IDK013	Unstim	637	8936	4527	2124	3997	5515	9931	23311	27.8	87.4	36.6	17.3	80.4	10.8	88.2	61.5	1.92
IDK013	IFNa	571	8850	4296	2448	4711	10058	10630	28154	50.4	91.5	56.1	23.7	82.1	13.5	84.2	59	1.64
IDK019	Unstim	555	8903	4130	1843	3920	4655	8098	20397	25.5	86.3	31.9	18.3	69.5	6.21	86.7	61.9	1.6
IDK019	IFNa	485	8294	3937	1651	3828	5888	7534	22454	31.6	88	39	16.9	66.6	5.79	81.3	51.7	1.11
IDK012	Unstim NK only	665	6178	4728	1392	3409	3695	3982	11620	9.4	59	24.8	16.1	26.5	1.71	84.2	19.1	3.28
IDK012	IFNa NK only	853	6284	4384	1295	3924	8344	4417	16490	41.6	77	60	21.4	31	0.71	83.2	18.8	5.13
IDK013	Unstim NK only	780	8810	4655	2057	3644	6365	10918	20112	28.6	82.7	41.6	14.7	78.4	10	89.8	59.2	4.69
IDK013	IFNa NK only	862	9279	4186	1607	4704	12084	10954	29468	62.7	91.8	70.3	25.7	81.5	5.26	80.8	64.6	5.68
IDK019	Unstim NK only	776	8935	4076	1866	3660	4470	7703	20087	19.8	85.2	27.5	17.2	65.5	6.5	85.2	62.5	4.5
IDK019	IFNa NK only	749	8590	3846	1318	4012	8785	8022	25364	48.7	88.2	55.1	21.5	71	2.15	76.9	56.2	5.38
