# Supplementary material for: Interferon-mediated NK cell activation increases cytolytic activity against T follicular helper cells and limits antibody response to SARS-CoV-2
Source: Nat Immunol. 2025 Nov 21;26(12):2201–17. doi: 10.1038/s41590-025-02341-1 (PMC12643942; doi:10.1038/s41590-025-02341-1)
Supplement: Supplementary file 15 — Flow cytometry data. [file 41590_2025_2341_MOESM15_ESM.xlsx]

## Sheet: E6A
Donor	Condition	Activated (CD38+CD69+)	CD38+	CD69+	CD107a+	GZMB+	IFNg+	NKG2D+	Perforin+	TRAIL+
IDK029	unstim	27.6	74.3	50.5	10.4	29.7	0.11	69.1	50.1	0.54
IDK029	IFNa	51.1	81.5	62.3	18.2	25	0.15	55.3	52.6	1.73
IDK029	unstim NK only	20.3	68.5	41.7	10.3	31.8	0	62.1	41.1	1.02
IDK029	IFNa NK only	52.7	85.1	61.6	14.3	29.7	0.12	57.7	37.6	2.54
IDK030	unstim	3.64	18.8	19.8	5.06	68.7	0.15	64.8	16	0.24
IDK030	IFNa	33.5	69	61.6	11.6	71.2	0.26	71	39.3	1.02
IDK030	unstim NK only	2.7	15.1	16.5	6.13	69.8	0.29	51.2	10.7	0.23
IDK030	IFNa NK only	31.9	67.8	59.5	12.9	74.9	0.62	72.7	28.1	0.81
IDK031	unstim	7.06	46.5	27.9	15.6	31.6	0.11	50.2	30.1	1.28
IDK031	IFNa	37	73.1	61.5	19.6	31.7	0	45.9	35.6	5.3
IDK031	unstim NK only	6.82	48	22.2	12.4	33.7	0	49.7	25.5	1.88
IDK031	IFNa NK only	37	79.1	59.2	15.3	34.4	0	50.9	28.2	5.53
IDK034	unstim	12.7	69.9	28.1	14.6	51.2	0.047	56.2	37.7	1.14
IDK034	IFNa	51.7	86.8	66	19.6	50.7	0	51	45.6	4.45
IDK034	unstim NK only	7.76	70.1	15	11.5	49.3	0.23	51.4	27.7	1.19
IDK034	IFNa NK only	47.4	88.8	60.2	15.7	44.8	0.065	47.1	28	3.44
IDK035	unstim	36.2	70	58.5	14.1	55.6	1.03	73.6	50.7	2.31
IDK035	IFNa	63.3	79.1	82.4	21.7	60.1	0.3	51.2	38.6	4.79
IDK035	unstim NK only	16.6	54.4	30.6	8.84	43.8	0.22	54.9	12.8	0.63
IDK035	IFNa NK only	61.5	85.3	74.6	12.4	45.1	0.62	52.7	13.5	3.8
IDK036	unstim	4.5	27.9	17.5	5.05	21.3	0.031	53.2	11.9	0.46
IDK036	IFNa	48.7	75.5	71	8.26	21.5	0.13	53.7	13.9	3.28
IDK036	unstim NK only	4.24	26.6	12.7	4	16.8	0.09	41.9	6.78	0.42
IDK036	IFNa NK only	45.8	76.9	66.3	8.53	15.1	0.021	40.8	6.55	2.5
IDK037	unstim	30.2	52.9	59.5	8.28	76.7	0.75	52.1	43.2	1.02
IDK037	IFNa	70	85.3	82.8	10.7	77.2	1.06	52.5	50.2	1.01
IDK037	unstim NK only	25.4	52.6	48.3	5.38	70.8	0.37	50.1	22	0.84
IDK037	IFNa NK only	65.5	83.5	80.6	6.76	71	0.35	41.6	19.6	1.67
IDK038	unstim	12	24.1	63.1	7.29	39.7	0.46	68.9	15.3	0.59
IDK038	IFNa	66.8	75.5	89.9	10.5	45.2	0.47	69.1	26.2	3.38
IDK038	unstim NK only	10.1	21.8	56.5	5.63	31.9	0.2	53.5	6.79	0.65
IDK038	IFNa NK only	68.1	77.4	91.3	10.5	36.3	0.31	51.5	8.13	2.87

## Sheet: E6B
Donor	Condition	TRAIL MFI	Perforin MFI	NKG2D MFI	IFNg MFI	CD107a MFI	CD69 MFI	GZMB MFI	CD38 MFI
IDK029	unstim	-62.2	6583	3146	931	2408	6027	3182	12572
IDK029	IFNa	99.1	6471	2567	509	3033	12258	3003	16168
IDK029	unstim NK only	26.1	5919	2851	836	2318	4921	3240	11435
IDK029	IFNa NK only	113	5826	2654	525	2645	11192	3172	18172
IDK030	unstim	-443	5143	2620	1328	1924	2584	5625	5102
IDK030	IFNa	-454	6055	2806	1227	2712	8238	5965	11199
IDK030	unstim NK only	-413	4836	2369	1219	1945	2290	5705	4657
IDK030	IFNa NK only	-517	5666	2802	1405	2799	7571	6341	11101
IDK031	unstim	-43.8	5479	2527	767	2884	3174	3109	8082
IDK031	IFNa	142	5715	2378	492	3495	8096	3113	12619
IDK031	unstim NK only	-42.2	5212	2552	727	2428	2808	3259	8200
IDK031	IFNa NK only	144	5439	2504	512	2873	7347	3207	14834
IDK034	unstim	92	6040	2531	790	2674	3028	4385	11600
IDK034	IFNa	138	6306	2376	529	3189	9127	4342	17796
IDK034	unstim NK only	94.7	5548	2460	869	2149	1603	4171	11638
IDK034	IFNa NK only	169	5644	2335	560	2740	7177	3908	19404
IDK035	unstim	110	6619	2818	1694	2645	6528	4491	11393
IDK035	IFNa	222	5889	2249	1093	3238	15797	4821	14559
IDK035	unstim NK only	73.6	4626	2423	1188	1945	3235	3774	9145
IDK035	IFNa NK only	162	4704	2313	1200	2589	10355	3934	16893
IDK036	unstim	186	4742	2260	923	1745	2144	2739	6059
IDK036	IFNa	282	4832	2288	825	2326	8908	2819	11843
IDK036	unstim NK only	163	4416	2107	1012	1534	1655	2466	6017
IDK036	IFNa NK only	242	4409	2045	909	2304	7628	2503	12477
IDK037	unstim	264	6161	2206	1276	2166	7040	6107	8922
IDK037	IFNa	192	6525	2193	1507	2447	15676	6136	16099
IDK037	unstim NK only	263	5068	2173	1206	1786	5147	5399	9165
IDK037	IFNa NK only	293	4985	1998	1073	2113	12875	5347	15339
IDK038	unstim	5.42	4974	2672	1324	1867	7020	3716	5558
IDK038	IFNa	137	5438	2647	1301	2487	22525	4095	12997
IDK038	unstim NK only	30.9	4346	2344	1192	1671	5890	3179	5294
IDK038	IFNa NK only	134	4625	2258	1241	2546	21046	3538	13671

## Sheet: E6D
Donor	Condition	CXCR5 MFI (CD56 Bright)	CX3CR1 MFI (CD56 Bright)	CX3CR1 MFI (CD56dim CD16high)	CXCR5 MFI (CD56dim CD16 low)	CX3CR1 MFI (CD56dim CD16 low)
IDK035	Unstim	898	397	6589	2095	5875
IDK036	Unstim	724	47.6	5165	1595	4811
IDK037	Unstim	1168	359	5651	2142	4774
IDK038	Unstim	764	314	6650	1719	4626
IDK039	Unstim	1008	250	4842	1973	4149
IDK040	Unstim	882	406	5536	1914	5410
IDK035	IFNα	834	481	5411	2032	5230
IDK036	IFNα	692	121	3902	1406	3751
IDK037	IFNα	857	286	4950	2115	4705
IDK038	IFNα	779	663	5591	1448	4078
IDK039	IFNα	885	205	4756	1777	3785
IDK040	IFNα	856	403	3809	1606	3855
IDK029	Unstim	964	844	8809	2134	7596
IDK030	Unstim	1142	766	7955	2129	5481
IDK031	Unstim	1266	901	4421	2215	4585
IDK032	Unstim	1060	445	4913	2233	4661
IDK033	Unstim	1111	805	5023	2215	5908
IDK034	Unstim	1231	1009	6716	2327	8664
IDK029	IFNα	1015	1336	5850	2194	7112
IDK030	IFNα	1064	706	6463	2142	5375
IDK031	IFNα	1189	721	3274	2325	5035
IDK032	IFNα	1048	497	3734	2107	4077
IDK033	IFNα	1168	826	4186	2255	5359
IDK034	IFNα	1133	858	5244	2408	8325
